# Supplementary material for: A pipeline for validation of Serendipita indica effector-like sRNA suggests cross-kingdom communication in the symbiosis with Arabidopsis
Source: J Exp Bot. 2024 Dec 26;76(6):1811–29. doi: 10.1093/jxb/erae515 (PMC11981902; doi:10.1093/jxb/erae515)
Supplement: erae515_suppl_Supplementary_Dataset_S1 [file erae515_suppl_supplementary_dataset_s1.xlsx]

## Sheet: S2 Table 1
	Supplementary Dataset S1: Information on At predicted targets of SisRNAs used in this study.

## Sheet: Sheet1
Transcript_target	sRNA_sequence	Name	Expectation	UPE$	miRNA_start	miRNA_end	Target_start	Target_end	Target_aligned_fragment	Inhibition	Target_Desc.
AT1G77470	CAAATTTTGAATCTGGCGCCT	SisRNA21	3.5	-1	1	21	583	603	AGGCAGCAGAUUCAAGAUUUC	Cleavage	| replication factor C subunit 3 | Chr1:29111948-29114548 REVERSE LENGTH=1581 | 201606
AT3G18660	CAAATTTTGAATCTGGCGCCT	SisRNA21	3.5	-1	1	21	2003	2023	GGACCCGAGAUUCAAAAUUUG	Cleavage	| plant glycogenin-like starch initiation protein 1 | Chr3:6419013-6422141 REVERSE LENGTH=2360 | 201606
AT1G68920	CAAATTTTGAATCTGGCGCCT	SisRNA21	3.5	-1	1	21	200	220	AGGUAAAAGAUUCAAAAUUUG	Cleavage	| basic helix-loop-helix (bHLH) DNA-binding superfamily protein | Chr1:25914976-25917906 FORWARD LENGTH=2220 | 201606
AT1G68920	CAAATTTTGAATCTGGCGCCT	SisRNA21	3.5	-1	1	21	308	328	AGGUAAAAGAUUCAAAAUUUG	Cleavage	| basic helix-loop-helix (bHLH) DNA-binding superfamily protein | Chr1:25914984-25918007 FORWARD LENGTH=2429 | 201606
AT1G68920	CAAATTTTGAATCTGGCGCCT	SisRNA21	3.5	-1	1	21	285	305	AGGUAAAAGAUUCAAAAUUUG	Cleavage	| basic helix-loop-helix (bHLH) DNA-binding superfamily protein | Chr1:25915007-25917877 FORWARD LENGTH=2273 | 201606
AT3G18660	CAAATTTTGAATCTGGCGCCT	SisRNA21	3.5	-1	1	21	1833	1853	GGACCCGAGAUUCAAAAUUUG	Cleavage	| plant glycogenin-like starch initiation protein 1 | Chr3:6419060-6421983 REVERSE LENGTH=2143 | 201606
AT3G18660	CAAATTTTGAATCTGGCGCCT	SisRNA21	3.5	-1	1	21	1849	1869	GGACCCGAGAUUCAAAAUUUG	Cleavage	| plant glycogenin-like starch initiation protein 1 | Chr3:6419039-6422002 REVERSE LENGTH=2180 | 201606
AT1G24300	CAAATTTTGAATCTGGCGCCT	SisRNA21	4	-1	1	21	2814	2834	AGACUCCUGAUUCAAGGUUUG	Cleavage	| GYF domain-containing protein | Chr1:8614363-8620664 REVERSE LENGTH=4884 | 201606
AT4G19090	CAAATTTTGAATCTGGCGCCT	SisRNA21	4	-1	1	21	518	538	AGGCGUCCAAUUCAAGGUUUG	Cleavage	| transmembrane protein%2C putative (DUF594) | Chr4:10449900-10452797 FORWARD LENGTH=2296 | 201606
AT5G64930	CAAATTTTGAATCTGGCGCCT	SisRNA21	4	-1	1	21	978	998	CGGCGCUAGGAUUAAAAUUUG	Translation	| CPR5 protein | Chr5:25945683-25948397 REVERSE LENGTH=1973 | 201606
AT5G63850	CAAATTTTGAATCTGGCGCCT	SisRNA21	4	-1	1	21	715	735	UGGCUUUAGGUUCAAGAUUUG	Cleavage	| amino acid permease 4 | Chr5:25550937-25553656 FORWARD LENGTH=2101 | 201606
AT4G02725	CAAATTTTGAATCTGGCGCCT	SisRNA21	4	-1	1	21	2203	2223	AGCCGAAGGAUUCAAGAUUUG	Cleavage	| spindle pole body-associated protein | Chr4:1204013-1207436 FORWARD LENGTH=2898 | 201606
AT1G18750	CAAATTTTGAATCTGGCGCCT	SisRNA21	4	-1	1	21	1705	1725	GGGUUCCAGAUUCAAUGUUUG	Cleavage	| AGAMOUS-like 65 | Chr1:6466667-6469984 FORWARD LENGTH=2043 | 201606
AT1G61490	CAAATTTTGAATCTGGCGCCT	SisRNA21	4	-1	1	21	1412	1432	AGGUCCCAGGUUUAGAAUUUU	Cleavage	| S-locus lectin protein kinase family protein | Chr1:22684894-22688267 REVERSE LENGTH=2675 | 201606
AT1G62030	CAAATTTTGAATCTGGCGCCT	SisRNA21	4	-1	1	21	2184	2204	AGUCGUCUGGUUCAAAAUUUU	Cleavage	| Cysteine/Histidine-rich C1 domain family protein | Chr1:22924039-22926625 REVERSE LENGTH=2587 | 201606
AT1G18750	CAAATTTTGAATCTGGCGCCT	SisRNA21	4	-1	1	21	795	815	GGGUUCCAGAUUCAAUGUUUG	Cleavage	| AGAMOUS-like 65 | Chr1:6468288-6469984 FORWARD LENGTH=1133 | 201606
AT2G11815	CAAATTTTGAATCTGGCGCCT	SisRNA21	4	-1	1	21	215	235	AAGUGUCAAAUUCAGAAUUUG	Cleavage	| hypothetical protein | Chr2:4757429-4758920 REVERSE LENGTH=411 | 201606
AT1G24300	CAAATTTTGAATCTGGCGCCT	SisRNA21	4	-1	1	21	2791	2811	AGACUCCUGAUUCAAGGUUUG	Cleavage	| GYF domain-containing protein | Chr1:8614365-8620656 REVERSE LENGTH=4886 | 201606
AT1G18750	CAAATTTTGAATCTGGCGCCT	SisRNA21	4	-1	1	21	1503	1523	GGGUUCCAGAUUCAAUGUUUG	Cleavage	| AGAMOUS-like 65 | Chr1:6466761-6469981 FORWARD LENGTH=1923 | 201606
AT1G18750	CAAATTTTGAATCTGGCGCCT	SisRNA21	4	-1	1	21	1026	1046	GGGUUCCAGAUUCAAUGUUUG	Cleavage	| AGAMOUS-like 65 | Chr1:6467331-6469984 FORWARD LENGTH=1364 | 201606
AT1G18750	CAAATTTTGAATCTGGCGCCT	SisRNA21	4	-1	1	21	1598	1618	GGGUUCCAGAUUCAAUGUUUG	Cleavage	| AGAMOUS-like 65 | Chr1:6466675-6469984 FORWARD LENGTH=1936 | 201606
AT1G18750	CAAATTTTGAATCTGGCGCCT	SisRNA21	4	-1	1	21	822	842	GGGUUCCAGAUUCAAUGUUUG	Cleavage	| AGAMOUS-like 65 | Chr1:6468360-6469984 FORWARD LENGTH=1160 | 201606
AT1G18790	CAAATTTTGAATCTGGCGCCT	SisRNA21	4	-1	1	21	638	658	AGUUACCAGAUUUGAAGUUUG	Cleavage	| RWP-RK domain-containing protein | Chr1:6478779-6480043 REVERSE LENGTH=882 | 201606
AT1G24300	CAAATTTTGAATCTGGCGCCT	SisRNA21	4	-1	1	21	2799	2819	AGACUCCUGAUUCAAGGUUUG	Cleavage	| GYF domain-containing protein | Chr1:8614363-8620664 REVERSE LENGTH=4869 | 201606
AT1G61490	CAAATTTTGAATCTGGCGCCT	SisRNA21	4	-1	1	21	1835	1855	AGGUCCCAGGUUUAGAAUUUU	Cleavage	| S-locus lectin protein kinase family protein | Chr1:22685071-22689009 REVERSE LENGTH=2921 | 201606
AT1G61490	CAAATTTTGAATCTGGCGCCT	SisRNA21	4	-1	1	21	1667	1687	AGGUCCCAGGUUUAGAAUUUU	Cleavage	| S-locus lectin protein kinase family protein | Chr1:22685071-22689009 REVERSE LENGTH=2753 | 201606
AT1G61490	CAAATTTTGAATCTGGCGCCT	SisRNA21	4	-1	1	21	2633	2653	AGGUCCCAGGUUUAGAAUUUU	Cleavage	| S-locus lectin protein kinase family protein | Chr1:22685131-22689611 REVERSE LENGTH=3659 | 201606
AT1G61490	CAAATTTTGAATCTGGCGCCT	SisRNA21	4	-1	1	21	2559	2579	AGGUCCCAGGUUUAGAAUUUU	Cleavage	| S-locus lectin protein kinase family protein | Chr1:22685131-22689611 REVERSE LENGTH=3585 | 201606
AT1G61490	CAAATTTTGAATCTGGCGCCT	SisRNA21	4	-1	1	21	2555	2575	AGGUCCCAGGUUUAGAAUUUU	Cleavage	| S-locus lectin protein kinase family protein | Chr1:22685131-22689611 REVERSE LENGTH=3581 | 201606
AT1G61490	CAAATTTTGAATCTGGCGCCT	SisRNA21	4	-1	1	21	1334	1354	AGGUCCCAGGUUUAGAAUUUU	Cleavage	| S-locus lectin protein kinase family protein | Chr1:22685154-22688267 REVERSE LENGTH=2337 | 201606
AT4G02725	CAAATTTTGAATCTGGCGCCT	SisRNA21	4	-1	1	21	2203	2223	AGCCGAAGGAUUCAAGAUUUG	Cleavage	| spindle pole body-associated protein | Chr4:1204013-1207436 FORWARD LENGTH=2686 | 201606
AT4G27810	CAAATTTTGAATCTGGCGCCT	SisRNA21	4.5	-1	1	21	190	210	AGGCGAUGGAUUUUGAAUUUG	Cleavage	| hypothetical protein | Chr4:13854318-13855865 REVERSE LENGTH=1108 | 201606
AT5G22355	CAAATTTTGAATCTGGCGCCT	SisRNA21	4.5	-1	1	21	476	495	AGGCGC-AGAUGCGGAAUUUG	Translation	| Cysteine/Histidine-rich C1 domain family protein | Chr5:7401707-7403972 FORWARD LENGTH=2266 | 201606
AT1G50030	CAAATTTTGAATCTGGCGCCT	SisRNA21	4.5	-1	1	21	321	341	AGGGGUCAGAUUUAGGGUUUU	Cleavage	| target of rapamycin | Chr1:18522248-18539995 REVERSE LENGTH=8200 | 201606
AT5G49890	CAAATTTTGAATCTGGCGCCT	SisRNA21	4.5	-1	1	21	2360	2380	GGGCUCAAGAUUGAAGAUUUG	Cleavage	| chloride channel C | Chr5:20288055-20292432 REVERSE LENGTH=2982 | 201606
AT1G32120	CAAATTTTGAATCTGGCGCCT	SisRNA21	4.5	-1	1	21	374	394	ACGCGCCGGAGUCAAGAUUUU	Translation	| serine/threonine-protein phosphatase 7 long form-like protein | Chr1:11552426-11556391 FORWARD LENGTH=3886 | 201606
AT5G06180	CAAATTTTGAATCTGGCGCCT	SisRNA21	4.5	-1	1	21	1228	1248	AGGCGUGUGAUUCAAGAUCUG	Cleavage	| fission ELM1-like protein (DUF1022) | Chr5:1873134-1876059 FORWARD LENGTH=1508 | 201606
AT2G25560	CAAATTTTGAATCTGGCGCCT	SisRNA21	4.5	-1	1	21	2523	2543	AGGUGUAAGAUUCAAACUUUU	Cleavage	| DNAJ heat shock N-terminal domain-containing protein | Chr2:10880552-10883939 FORWARD LENGTH=2702 | 201606
AT4G05440	CAAATTTTGAATCTGGCGCCT	SisRNA21	4.5	-1	1	21	133	153	CGAUGCCAGAUUCAGAAUUGG	Cleavage	| temperature sensing protein-like protein | Chr4:2757163-2758585 FORWARD LENGTH=1423 | 201606
AT3G42180	CAAATTTTGAATCTGGCGCCT	SisRNA21	4.5	-1	1	21	314	334	AGCCGUCAGGUUUAAGAAUUG	Cleavage	| Exostosin family protein | Chr3:14325929-14328676 REVERSE LENGTH=2368 | 201606
AT2G40240	CAAATTTTGAATCTGGCGCCT	SisRNA21	4.5	-1	1	21	934	954	AUGCGCUGGGUUUGGAGUUUG	Cleavage	| Tetratricopeptide repeat (TPR)-like superfamily protein | Chr2:16810905-16812518 FORWARD LENGTH=1614 | 201606
AT1G69890	CAAATTTTGAATCTGGCGCCT	SisRNA21	4.5	-1	1	21	1326	1346	AGGCUCAAGAUUGAGAGUUUG	Cleavage	| actin cross-linking protein (DUF569) | Chr1:26323086-26324946 REVERSE LENGTH=1599 | 201606
AT3G42180	CAAATTTTGAATCTGGCGCCT	SisRNA21	4.5	-1	1	21	314	334	AGCCGUCAGGUUUAAGAAUUG	Cleavage	| Exostosin family protein | Chr3:14324274-14328676 REVERSE LENGTH=1471 | 201606
AT5G60600	CAAATTTTGAATCTGGCGCCT	SisRNA21	4.5	-1	1	21	327	347	UUGCGUCAGAAUCAGAAUUUG	Translation	| 4-hydroxy-3-methylbut-2-enyl diphosphate synthase | Chr5:24358966-24363485 FORWARD LENGTH=2903 | 201606
AT1G05320	CAAATTTTGAATCTGGCGCCT	SisRNA21	4.5	-1	1	21	2188	2208	CGGUGUUGGAGUCAAAAUUUG	Translation	| myosin heavy chain%2C embryonic smooth protein | Chr1:1553607-1557839 FORWARD LENGTH=3036 | 201606
AT1G06770	CAAATTTTGAATCTGGCGCCT	SisRNA21	4.5	-1	1	21	1058	1078	AAGGGUCAGGUUCAAAAUCUG	Cleavage	| DREB2A-interacting protein 1 | Chr1:2078896-2082097 REVERSE LENGTH=1982 | 201606
AT1G05320	CAAATTTTGAATCTGGCGCCT	SisRNA21	4.5	-1	1	21	2081	2101	CGGUGUUGGAGUCAAAAUUUG	Translation	| myosin heavy chain%2C embryonic smooth protein | Chr1:1553580-1557848 FORWARD LENGTH=2842 | 201606
AT1G05320	CAAATTTTGAATCTGGCGCCT	SisRNA21	4.5	-1	1	21	2173	2193	CGGUGUUGGAGUCAAAAUUUG	Translation	| myosin heavy chain%2C embryonic smooth protein | Chr1:1554485-1557844 FORWARD LENGTH=2930 | 201606
AT5G60600	CAAATTTTGAATCTGGCGCCT	SisRNA21	4.5	-1	1	21	331	351	UUGCGUCAGAAUCAGAAUUUG	Translation	| 4-hydroxy-3-methylbut-2-enyl diphosphate synthase | Chr5:24358885-24363485 FORWARD LENGTH=3007 | 201606
AT1G05320	CAAATTTTGAATCTGGCGCCT	SisRNA21	4.5	-1	1	21	2037	2057	CGGUGUUGGAGUCAAAAUUUG	Translation	| myosin heavy chain%2C embryonic smooth protein | Chr1:1553568-1557844 FORWARD LENGTH=2794 | 201606
AT1G05320	CAAATTTTGAATCTGGCGCCT	SisRNA21	4.5	-1	1	21	2039	2059	CGGUGUUGGAGUCAAAAUUUG	Translation	| myosin heavy chain%2C embryonic smooth protein | Chr1:1553580-1557848 FORWARD LENGTH=2800 | 201606
AT1G06770	CAAATTTTGAATCTGGCGCCT	SisRNA21	4.5	-1	1	21	1340	1360	AAGGGUCAGGUUCAAAAUCUG	Cleavage	| DREB2A-interacting protein 1 | Chr1:2078880-2081984 REVERSE LENGTH=2280 | 201606
AT1G06770	CAAATTTTGAATCTGGCGCCT	SisRNA21	4.5	-1	1	21	951	971	AAGGGUCAGGUUCAAAAUCUG	Cleavage	| DREB2A-interacting protein 1 | Chr1:2078911-2081990 REVERSE LENGTH=1970 | 201606
AT5G06180	CAAATTTTGAATCTGGCGCCT	SisRNA21	4.5	-1	1	21	1134	1154	AGGCGUGUGAUUCAAGAUCUG	Cleavage	| fission ELM1-like protein (DUF1022) | Chr5:1873134-1875718 FORWARD LENGTH=1550 | 201606
AT3G42180	CAAATTTTGAATCTGGCGCCT	SisRNA21	4.5	-1	1	21	360	380	AGCCGUCAGGUUUAAGAAUUG	Cleavage	| Exostosin family protein | Chr3:14326358-14328722 REVERSE LENGTH=812 | 201606
AT4G19003	CAAATTTTGAATCTGGCGCCT	SisRNA21	4.5	-1	1	21	670	690	UGGCACCGGAUUCAAGAUUGG	Cleavage	| E2F/DP family winged-helix DNA-binding domain-containing protein | Chr4:10406753-10409041 REVERSE LENGTH=1625 | 201606
AT1G05320	CAAATTTTGAATCTGGCGCCT	SisRNA21	4.5	-1	1	21	1993	2013	CGGUGUUGGAGUCAAAAUUUG	Translation	| myosin heavy chain%2C embryonic smooth protein | Chr1:1553603-1557733 FORWARD LENGTH=2639 | 201606
AT1G05320	CAAATTTTGAATCTGGCGCCT	SisRNA21	4.5	-1	1	21	2054	2074	CGGUGUUGGAGUCAAAAUUUG	Translation	| myosin heavy chain%2C embryonic smooth protein | Chr1:1553607-1557839 FORWARD LENGTH=2902 | 201606
AT1G05320	CAAATTTTGAATCTGGCGCCT	SisRNA21	4.5	-1	1	21	2178	2198	CGGUGUUGGAGUCAAAAUUUG	Translation	| myosin heavy chain%2C embryonic smooth protein | Chr1:1553608-1557733 FORWARD LENGTH=2824 | 201606
AT1G05320	CAAATTTTGAATCTGGCGCCT	SisRNA21	4.5	-1	1	21	2024	2044	CGGUGUUGGAGUCAAAAUUUG	Translation	| myosin heavy chain%2C embryonic smooth protein | Chr1:1553771-1557733 FORWARD LENGTH=2670 | 201606
AT1G50030	CAAATTTTGAATCTGGCGCCT	SisRNA21	4.5	-1	1	21	321	341	AGGGGUCAGAUUUAGGGUUUU	Cleavage	| target of rapamycin | Chr1:18522441-18539995 REVERSE LENGTH=7926 | 201606
AT4G05440	CAAATTTTGAATCTGGCGCCT	SisRNA21	4.5	-1	1	21	99	119	CGAUGCCAGAUUCAGAAUUGG	Cleavage	| temperature sensing protein-like protein | Chr4:2757197-2758540 FORWARD LENGTH=1139 | 201606
AT4G19003	CAAATTTTGAATCTGGCGCCT	SisRNA21	4.5	-1	1	21	457	477	UGGCACCGGAUUCAAGAUUGG	Cleavage	| E2F/DP family winged-helix DNA-binding domain-containing protein | Chr4:10406694-10409057 REVERSE LENGTH=1471 | 201606
AT4G19003	CAAATTTTGAATCTGGCGCCT	SisRNA21	4.5	-1	1	21	457	477	UGGCACCGGAUUCAAGAUUGG	Cleavage	| E2F/DP family winged-helix DNA-binding domain-containing protein | Chr4:10406725-10409057 REVERSE LENGTH=1289 | 201606
AT4G19003	CAAATTTTGAATCTGGCGCCT	SisRNA21	4.5	-1	1	21	576	596	UGGCACCGGAUUCAAGAUUGG	Cleavage	| E2F/DP family winged-helix DNA-binding domain-containing protein | Chr4:10407369-10408947 REVERSE LENGTH=866 | 201606
AT4G19003	CAAATTTTGAATCTGGCGCCT	SisRNA21	4.5	-1	1	21	412	432	UGGCACCGGAUUCAAGAUUGG	Cleavage	| E2F/DP family winged-helix DNA-binding domain-containing protein | Chr4:10407406-10409012 REVERSE LENGTH=816 | 201606
AT4G19003	CAAATTTTGAATCTGGCGCCT	SisRNA21	4.5	-1	1	21	576	596	UGGCACCGGAUUCAAGAUUGG	Cleavage	| E2F/DP family winged-helix DNA-binding domain-containing protein | Chr4:10407440-10408947 REVERSE LENGTH=946 | 201606
AT5G06180	CAAATTTTGAATCTGGCGCCT	SisRNA21	4.5	-1	1	21	1246	1266	AGGCGUGUGAUUCAAGAUCUG	Cleavage	| fission ELM1-like protein (DUF1022) | Chr5:1873116-1875623 FORWARD LENGTH=1567 | 201606
AT5G50830	CAAATTTTGAATCTGGCGCCT	SisRNA21	4.5	-1	1	21	1166	1186	AGACGCUUGUUUCAGAAUUUG	Cleavage	| nuclear polyadenylated RNA-binding protein | Chr5:20683262-20684890 FORWARD LENGTH=1377 | 201606
AT5G50830	CAAATTTTGAATCTGGCGCCT	SisRNA21	4.5	-1	1	21	1152	1172	AGACGCUUGUUUCAGAAUUUG	Cleavage	| nuclear polyadenylated RNA-binding protein | Chr5:20683279-20684855 FORWARD LENGTH=1328 | 201606
AT3G46130	CAAATTTTGAATCTGGCGCCT	SisRNA21	5	-1	1	21	1031	1051	GGUCGUCAGGUUAAAAAUUUU	Cleavage	| myb domain protein 48 | Chr3:16945230-16946699 FORWARD LENGTH=1367 | 201606
AT4G38760	CAAATTTTGAATCTGGCGCCT	SisRNA21	5	-1	1	21	3708	3728	UGGCGCAAUAUUCAAAACUUG	Cleavage	| nucleoporin (DUF3414) | Chr4:18084652-18096218 REVERSE LENGTH=6331 | 201606
AT4G13970	CAAATTTTGAATCTGGCGCCT	SisRNA21	5	-1	1	21	1132	1152	UGGCUUCAGACUCAAGGUUUG	Translation	| zinc ion binding protein | Chr4:8070157-8075655 REVERSE LENGTH=3121 | 201606
AT3G15470	CAAATTTTGAATCTGGCGCCT	SisRNA21	5	-1	1	21	787	807	AGCCGCCGGCUUCGAGAUUUC	Cleavage	| Transducin/WD40 repeat-like superfamily protein | Chr3:5216262-5220274 REVERSE LENGTH=3426 | 201606
AT3G02330	CAAATTTTGAATCTGGCGCCT	SisRNA21	5	-1	1	21	1271	1291	GGGCUUCAGAUUUACGGUUUG	Cleavage	| Pentatricopeptide repeat (PPR) superfamily protein | Chr3:473774-476662 REVERSE LENGTH=2889 | 201606
AT5G25350	CAAATTTTGAATCTGGCGCCT	SisRNA21	5	-1	1	21	829	849	AGGCGACGGAUUUGAGGUUGG	Cleavage	| EIN3-binding F box protein 2 | Chr5:8794252-8797349 REVERSE LENGTH=2929 | 201606
AT5G37600	CAAATTTTGAATCTGGCGCCT	SisRNA21	5	-1	1	21	1349	1369	UCUUGCAAGAUUCAAAGUUUG	Cleavage	| hypothetical protein | Chr5:14933286-14935885 REVERSE LENGTH=1588 | 201606
AT5G57140	CAAATTTTGAATCTGGCGCCT	SisRNA21	5	-1	1	21	279	299	AUGUGUUGGAUUCAGAAUUCG	Cleavage	| purple acid phosphatase 28 | Chr5:23149880-23151677 FORWARD LENGTH=1547 | 201606
AT1G78100	CAAATTTTGAATCTGGCGCCT	SisRNA21	5	-1	1	21	747	767	UUGAGUCAGAUUCGGAGUUUG	Cleavage	| F-box family protein | Chr1:29387672-29389222 FORWARD LENGTH=1551 | 201606
AT4G26260	CAAATTTTGAATCTGGCGCCT	SisRNA21	5	-1	1	21	506	526	GAGCCCCAGAUUCAGCAUUUG	Cleavage	| myo-inositol oxygenase 4 | Chr4:13297803-13300377 FORWARD LENGTH=1324 | 201606
AT1G01210	CAAATTTTGAATCTGGCGCCT	SisRNA21	5	-1	1	21	392	412	AUGAGCCAGAAUCAAGAUUUU	Translation	| DNA-directed RNA polymerase%2C subunit M%2C archaeal | Chr1:88622-89745 FORWARD LENGTH=669 | 201606
AT5G37500	CAAATTTTGAATCTGGCGCCT	SisRNA21	5	-1	1	21	249	269	GAGUGUCAGAUUCAAGAGUUG	Cleavage	| gated outwardly-rectifying K+ channel | Chr5:14889692-14895233 REVERSE LENGTH=3021 | 201606
AT1G76580	CAAATTTTGAATCTGGCGCCT	SisRNA21	5	-1	1	21	1995	2015	UGGUUCAAGAUUCAGAAUUUU	Cleavage	| Squamosa promoter-binding protein-like (SBP domain) transcription factor family protein | Chr1:28734207-28738967 FORWARD LENGTH=3859 | 201606
AT1G76580	CAAATTTTGAATCTGGCGCCT	SisRNA21	5	-1	1	21	1989	2009	UGGUUCAAGAUUCAGAAUUUU	Cleavage	| Squamosa promoter-binding protein-like (SBP domain) transcription factor family protein | Chr1:28734213-28738927 FORWARD LENGTH=3905 | 201606
AT4G13970	CAAATTTTGAATCTGGCGCCT	SisRNA21	5	-1	1	21	641	661	UGGCUUCAGACUCAAGGUUUG	Translation	| zinc ion binding protein | Chr4:8070189-8073572 REVERSE LENGTH=2598 | 201606
AT1G01210	CAAATTTTGAATCTGGCGCCT	SisRNA21	5	-1	1	21	347	367	AUGAGCCAGAAUCAAGAUUUU	Translation	| DNA-directed RNA polymerase%2C subunit M%2C archaeal | Chr1:88890-89745 FORWARD LENGTH=624 | 201606
AT5G37500	CAAATTTTGAATCTGGCGCCT	SisRNA21	5	-1	1	21	249	269	GAGUGUCAGAUUCAAGAGUUG	Cleavage	| gated outwardly-rectifying K+ channel | Chr5:14889245-14895233 REVERSE LENGTH=3392 | 201606
AT1G76580	CAAATTTTGAATCTGGCGCCT	SisRNA21	5	-1	1	21	1989	2009	UGGUUCAAGAUUCAGAAUUUU	Cleavage	| Squamosa promoter-binding protein-like (SBP domain) transcription factor family protein | Chr1:28734213-28738927 FORWARD LENGTH=3770 | 201606
AT3G46130	CAAATTTTGAATCTGGCGCCT	SisRNA21	5	-1	1	21	961	981	GGUCGUCAGGUUAAAAAUUUU	Cleavage	| myb domain protein 48 | Chr3:16945230-16946699 FORWARD LENGTH=1297 | 201606
AT4G26260	CAAATTTTGAATCTGGCGCCT	SisRNA21	5	-1	1	21	611	631	GAGCCCCAGAUUCAGCAUUUG	Cleavage	| myo-inositol oxygenase 4 | Chr4:13297695-13300444 FORWARD LENGTH=1496 | 201606
AT5G37240	CAAATTTTGAATCTGGCGCCT	SisRNA21	5	-1	1	21	555	575	AGACCUCAGUUUCAAAAUUUU	Cleavage	| hypothetical protein | Chr5:14737231-14739256 REVERSE LENGTH=627 | 201606
AT5G37500	CAAATTTTGAATCTGGCGCCT	SisRNA21	5	-1	1	21	249	269	GAGUGUCAGAUUCAAGAGUUG	Cleavage	| gated outwardly-rectifying K+ channel | Chr5:14889692-14895233 REVERSE LENGTH=2879 | 201606
AT3G18620	TACCCATACCTCGCCGTCGGC	SisRNA23	3.5	-1	1	21	104	124	GCCAACGGUGGGGUAUCGGUA	Cleavage	| DHHC-type zinc finger family protein | Chr3:6408261-6411064 FORWARD LENGTH=1974 | 201606
AT5G13530	TACCCATACCTCGCCGTCGGC	SisRNA23	5	-1	1	21	4437	4457	GCUGAUGGAGAGGUAAGGGUU	Cleavage	| protein kinases%3Bubiquitin-protein ligase | Chr5:4345202-4354723 FORWARD LENGTH=5648 | 201606
AT3G14160	TACCCATACCTCGCCGTCGGC	SisRNA23	5	-1	1	21	953	973	GCCGUCGGCUGGGUUUGGGUG	Cleavage	| 2-oxoglutarate-dependent dioxygenase family protein | Chr3:4693309-4695604 FORWARD LENGTH=1960 | 201606
AT5G42050	TACCCATACCTCGCCGTCGGC	SisRNA23	5	-1	1	21	752	772	GUCGAUGAAGAAGUAUGGGUA	Translation	| DCD (Development and Cell Death) domain protein | Chr5:16815310-16817346 FORWARD LENGTH=1784 | 201606
AT3G49120	TACCCATACCTCGCCGTCGGC	SisRNA23	5	-1	1	21	1410	1430	GUUUGUGGCGGGGUAUGGGAA	Cleavage	| peroxidase CB | Chr3:18207651-18210333 FORWARD LENGTH=1522 | 201606
AT4G09150	TACCCATACCTCGCCGTCGGC	SisRNA23	5	-1	1	21	1013	1033	GGCGAAGGAGAGGUAUGGAUA	Cleavage	| T-complex protein 11 | Chr4:5828519-5833676 FORWARD LENGTH=3732 | 201606
AT5G11840	TACCCATACCTCGCCGTCGGC	SisRNA23	5	-1	1	21	528	548	UACGAUGGUCAGGUAUGGGUG	Cleavage	| YCF36%2C putative (DUF1230) | Chr5:3813349-3814828 REVERSE LENGTH=1201 | 201606
AT5G11840	TACCCATACCTCGCCGTCGGC	SisRNA23	5	-1	1	21	606	626	UACGAUGGUCAGGUAUGGGUG	Cleavage	| YCF36%2C putative (DUF1230) | Chr5:3813302-3814906 REVERSE LENGTH=1207 | 201606
AT4G09150	TACCCATACCTCGCCGTCGGC	SisRNA23	5	-1	1	21	1027	1047	GGCGAAGGAGAGGUAUGGAUA	Cleavage	| T-complex protein 11 | Chr4:5828505-5833725 FORWARD LENGTH=3792 | 201606
AT1G46840	TACCCATACCTCGCCGTCGGC	SisRNA23	5	-1	1	21	871	891	CCUCGUGGUGAGGUAUGGGUU	Cleavage	| F-box family protein | Chr1:17270185-17271706 FORWARD LENGTH=1428 | 201606
AT5G11840	TACCCATACCTCGCCGTCGGC	SisRNA23	5	-1	1	21	529	549	UACGAUGGUCAGGUAUGGGUG	Cleavage	| YCF36%2C putative (DUF1230) | Chr5:3813449-3814829 REVERSE LENGTH=879 | 201606
AT5G13530	TACCCATACCTCGCCGTCGGC	SisRNA23	5	-1	1	21	4110	4130	GCUGAUGGAGAGGUAAGGGUU	Cleavage	| protein kinases%3Bubiquitin-protein ligase | Chr5:4345526-4354551 FORWARD LENGTH=5149 | 201606
AT2G39020	TTGACCAATTTTTCTGTTCTC	SisRNA24	2.5	-1	1	21	1290	1310	GAGUACAGAUAAAUUGGUCAA	Cleavage	| Acyl-CoA N-acyltransferases (NAT) superfamily protein | Chr2:16295140-16296495 FORWARD LENGTH=1356 | 201606
AT3G52115	TTGACCAATTTTTCTGTTCTC	SisRNA24	2.5	-1	1	21	1370	1390	GAGAAUAAAGAAAUUGGUCAG	Cleavage	| protein gamma response 1 | Chr3:19326035-19328379 FORWARD LENGTH=2199 | 201606
AT4G16510	TTGACCAATTTTTCTGTTCTC	SisRNA24	3	-1	1	21	1299	1319	GAGAACAAAGAAGUUGGUCAU	Cleavage	| YbaK/aminoacyl-tRNA synthetase-associated domain-containing protein | Chr4:9302602-9305838 FORWARD LENGTH=1882 | 201606
AT4G29360	TTGACCAATTTTTCTGTTCTC	SisRNA24	3	-1	1	21	268	288	GAGGAAAGAAAAAUGGGUCAA	Cleavage	| O-Glycosyl hydrolases family 17 protein | Chr4:14451380-14453966 REVERSE LENGTH=2096 | 201606
AT4G29360	TTGACCAATTTTTCTGTTCTC	SisRNA24	3	-1	1	21	284	304	GAGGAAAGAAAAAUGGGUCAA	Cleavage	| O-Glycosyl hydrolases family 17 protein | Chr4:14451351-14453982 REVERSE LENGTH=2111 | 201606
AT5G42580	TTGACCAATTTTTCTGTTCTC	SisRNA24	3.5	-1	1	21	756	776	GAGAGCAAGGGAAUUGGUUAA	Cleavage	| cytochrome P450%2C family 705%2C subfamily A%2C polypeptide 12 | Chr5:17023502-17025361 REVERSE LENGTH=1776 | 201606
AT1G78440	TTGACCAATTTTTCTGTTCTC	SisRNA24	3.5	-1	1	21	357	377	GGGAACAGUAAGAUUGGUCGG	Cleavage	| gibberellin 2-beta-dioxygenase | Chr1:29511561-29513100 REVERSE LENGTH=1311 | 201606
AT1G77530	TTGACCAATTTTTCTGTTCTC	SisRNA24	3.5	-1	1	21	455	475	GAAAGCAGAGAAAAUGGUCAA	Cleavage	| O-methyltransferase family protein | Chr1:29135904-29137640 FORWARD LENGTH=1590 | 201606
AT5G40981	TTGACCAATTTTTCTGTTCTC	SisRNA24	3.5	-1	1	21	107	127	GGAAACCGAGAAGUUGGUCAA	Cleavage	| hypothetical protein | Chr5:16415791-16416044 REVERSE LENGTH=254 | 201606
AT5G04490	TTGACCAATTTTTCTGTTCTC	SisRNA24	3.5	-1	1	21	704	724	GAGAGCAGAAGAGUUGCUUAA	Cleavage	| phytol kinase 1 VTE5 | Chr5:1279652-1281687 FORWARD LENGTH=1352 | 201606
AT4G23150	TTGACCAATTTTTCTGTTCTC	SisRNA24	3.5	-1	1	21	1079	1099	GAGAAUAAUAAAAUUGGUCGA	Cleavage	| cysteine-rich RLK (RECEPTOR-like protein kinase) 7 | Chr4:12125664-12128490 FORWARD LENGTH=2236 | 201606
AT1G50680	TTGACCAATTTTTCTGTTCTC	SisRNA24	3.5	-1	1	21	909	929	GAAAACAGAAAACUUGGUUAG	Cleavage	| AP2/B3 transcription factor family protein | Chr1:18777601-18778614 REVERSE LENGTH=1014 | 201606
AT1G77530	TTGACCAATTTTTCTGTTCTC	SisRNA24	3.5	-1	1	21	455	475	GAAAGCAGAGAAAAUGGUCAA	Cleavage	| O-methyltransferase family protein | Chr1:29135904-29137640 FORWARD LENGTH=1496 | 201606
AT5G04490	TTGACCAATTTTTCTGTTCTC	SisRNA24	3.5	-1	1	21	779	799	GAGAGCAGAAGAGUUGCUUAA	Cleavage	| phytol kinase 1 VTE5 | Chr5:1279577-1281746 FORWARD LENGTH=1364 | 201606
AT3G62700	TTGACCAATTTTTCTGTTCTC	SisRNA24	4	-1	1	21	4484	4504	GAGAACUGGAGUGUUGGUCAA	Translation	| multidrug resistance-associated protein 10 | Chr3:23190265-23195917 REVERSE LENGTH=4973 | 201606
AT2G43945	TTGACCAATTTTTCTGTTCTC	SisRNA24	4	-1	1	21	110	130	GAGAACUGAAAGAUUUGUCAU	Cleavage	| hypothetical protein | Chr2:18197822-18200198 REVERSE LENGTH=1253 | 201606
AT1G69580	TTGACCAATTTTTCTGTTCTC	SisRNA24	4	-1	1	21	980	1000	GAAAACAGAGGAAUUAGUCAG	Cleavage	| Homeodomain-like superfamily protein | Chr1:26171856-26174022 FORWARD LENGTH=1692 | 201606
AT4G02510	TTGACCAATTTTTCTGTTCTC	SisRNA24	4	-1	1	21	1562	1582	GGGAGGAGGAAAGUUGGUUAG	Cleavage	| translocon at the outer envelope membrane of chloroplasts 159 | Chr4:1104566-1111784 FORWARD LENGTH=6349 | 201606
AT4G30950	TTGACCAATTTTTCTGTTCTC	SisRNA24	4	-1	1	21	1660	1680	CAGAAGAGAGAAACUGGUCAA	Cleavage	| fatty acid desaturase 6 | Chr4:15056975-15059846 REVERSE LENGTH=1823 | 201606
AT5G53330	TTGACCAATTTTTCTGTTCTC	SisRNA24	4	-1	1	21	739	759	GAUAACAUAAAGAUUGGUAAA	Cleavage	| Ubiquitin-associated/translation elongation factor EF1B protein | Chr5:21639216-21640963 FORWARD LENGTH=933 | 201606
AT4G23180	TTGACCAATTTTTCTGTTCTC	SisRNA24	4	-1	1	21	1082	1102	GAGAGUAAUAAGAUUGGUCAA	Cleavage	| cysteine-rich RLK (RECEPTOR-like protein kinase) 10 | Chr4:12138137-12140930 FORWARD LENGTH=2270 | 201606
AT4G02510	TTGACCAATTTTTCTGTTCTC	SisRNA24	4	-1	1	21	1678	1698	GGGAGGAGGAAAGUUGGUUAG	Cleavage	| translocon at the outer envelope membrane of chloroplasts 159 | Chr4:1104450-1110689 FORWARD LENGTH=5714 | 201606
AT1G50170	TTGACCAATTTTTCTGTTCTC	SisRNA24	4	-1	1	21	284	303	GAGAGC-GAAGGGUUGGUCAA	Cleavage	| sirohydrochlorin ferrochelatase B | Chr1:18582008-18583806 FORWARD LENGTH=1271 | 201606
AT1G50170	TTGACCAATTTTTCTGTTCTC	SisRNA24	4	-1	1	21	294	313	GAGAGC-GAAGGGUUGGUCAA	Cleavage	| sirohydrochlorin ferrochelatase B | Chr1:18581998-18583832 FORWARD LENGTH=1085 | 201606
AT1G50170	TTGACCAATTTTTCTGTTCTC	SisRNA24	4	-1	1	21	376	395	GAGAGC-GAAGGGUUGGUCAA	Cleavage	| sirohydrochlorin ferrochelatase B | Chr1:18582011-18583780 FORWARD LENGTH=1115 | 201606
AT1G51810	TTGACCAATTTTTCTGTTCTC	SisRNA24	4	-1	1	21	219	239	CAGAGCGGGAAAAUUGGUAAA	Cleavage	| Leucine-rich repeat protein kinase family protein | Chr1:19227074-19232359 REVERSE LENGTH=2711 | 201606
AT1G69580	TTGACCAATTTTTCTGTTCTC	SisRNA24	4	-1	1	21	896	916	GAAAACAGAGGAAUUAGUCAG	Cleavage	| Homeodomain-like superfamily protein | Chr1:26171943-26173612 FORWARD LENGTH=1198 | 201606
AT4G23180	TTGACCAATTTTTCTGTTCTC	SisRNA24	4	-1	1	21	1224	1244	GAGAGUAAUAAGAUUGGUCAA	Cleavage	| cysteine-rich RLK (RECEPTOR-like protein kinase) 10 | Chr4:12137995-12140922 FORWARD LENGTH=2328 | 201606
AT4G23180	TTGACCAATTTTTCTGTTCTC	SisRNA24	4	-1	1	21	1082	1102	GAGAGUAAUAAGAUUGGUCAA	Cleavage	| cysteine-rich RLK (RECEPTOR-like protein kinase) 10 | Chr4:12138137-12140231 FORWARD LENGTH=1707 | 201606
AT4G19820	TTGACCAATTTTTCTGTTCTC	SisRNA24	4	-1	1	21	616	636	UAGAAAAAAAAAAUUGGUUGA	Cleavage	| Glycosyl hydrolase family protein with chitinase insertion domain-containing protein | Chr4:10767072-10769303 REVERSE LENGTH=2043 | 201606
AT3G05165	TTGACCAATTTTTCTGTTCTC	SisRNA24	4	-1	1	21	1480	1500	GACAAGAGGAAAAUUGGACAA	Cleavage	| Major facilitator superfamily protein | Chr3:1457598-1462917 REVERSE LENGTH=1584 | 201606
AT3G05165	TTGACCAATTTTTCTGTTCTC	SisRNA24	4	-1	1	21	1386	1406	GACAAGAGGAAAAUUGGACAA	Cleavage	| Major facilitator superfamily protein | Chr3:1457381-1462942 REVERSE LENGTH=1707 | 201606
AT3G55590	TTGACCAATTTTTCTGTTCTC	SisRNA24	4	-1	1	21	541	561	GAGAGUGGAAAGAUUCGUCGA	Cleavage	| Glucose-1-phosphate adenylyltransferase family protein | Chr3:20617049-20618881 FORWARD LENGTH=1162 | 201606
AT4G02510	TTGACCAATTTTTCTGTTCTC	SisRNA24	4	-1	1	21	1699	1719	GGGAGGAGGAAAGUUGGUUAG	Cleavage	| translocon at the outer envelope membrane of chloroplasts 159 | Chr4:1104429-1110688 FORWARD LENGTH=5495 | 201606
AT4G02510	TTGACCAATTTTTCTGTTCTC	SisRNA24	4	-1	1	21	1678	1698	GGGAGGAGGAAAGUUGGUUAG	Cleavage	| translocon at the outer envelope membrane of chloroplasts 159 | Chr4:1104450-1109750 FORWARD LENGTH=5218 | 201606
AT5G57220	TTGACCAATTTTTCTGTTCTC	SisRNA24	4.5	-1	1	21	1058	1078	UGGAGAAGAGAGAUUGGUCGA	Cleavage	| cytochrome P450%2C family 81%2C subfamily F%2C polypeptide 2 | Chr5:23187840-23189902 FORWARD LENGTH=1768 | 201606
AT1G57590	TTGACCAATTTTTCTGTTCTC	SisRNA24	4.5	-1	1	21	824	844	GAGGAAAGAGAAUUUGGUUAG	Cleavage	| Pectinacetylesterase family protein | Chr1:21327360-21329944 REVERSE LENGTH=1670 | 201606
AT1G18950	TTGACCAATTTTTCTGTTCTC	SisRNA24	4.5	-1	1	21	1478	1498	GAGGAAAGAAAAAUUGUUGAA	Cleavage	| DDT domain superfamily | Chr1:6546177-6552108 FORWARD LENGTH=3192 | 201606
AT1G33750	TTGACCAATTTTTCTGTTCTC	SisRNA24	4.5	-1	1	21	1664	1684	GAGGAGAGGAGAAGUGGUUAA	Cleavage	| Terpenoid cyclases/Protein prenyltransferases superfamily protein | Chr1:12233632-12236576 FORWARD LENGTH=2177 | 201606
AT1G07300	TTGACCAATTTTTCTGTTCTC	SisRNA24	4.5	-1	1	21	571	591	GACAGCAGCAAAAUUGAUCAA	Cleavage	| josephin protein-like protein | Chr1:2245758-2247240 REVERSE LENGTH=961 | 201606
AT5G37670	TTGACCAATTTTTCTGTTCTC	SisRNA24	4.5	-1	1	21	566	586	GAGAAUGUGAAAGUUGAUCAA	Cleavage	| HSP20-like chaperones superfamily protein | Chr5:14968758-14969591 FORWARD LENGTH=834 | 201606
AT5G26570	TTGACCAATTTTTCTGTTCTC	SisRNA24	4.5	-1	1	21	795	815	GGUAACAGAGAAGUUGGUAGA	Cleavage	| chloroplastidic phosphoglucan%2C water dikinase (ATGWD3) | Chr5:9261479-9267732 FORWARD LENGTH=3898 | 201606
AT2G40950	TTGACCAATTTTTCTGTTCTC	SisRNA24	4.5	-1	1	21	1817	1837	AAGGACAGAGGAAUUGGCUAA	Cleavage	| Basic-leucine zipper (bZIP) transcription factor family protein | Chr2:17087565-17090556 REVERSE LENGTH=2654 | 201606
AT5G10870	TTGACCAATTTTTCTGTTCTC	SisRNA24	4.5	-1	1	21	698	718	GAAAGUAGAAGAAAUGGUUAA	Cleavage	| chorismate mutase 2 | Chr5:3430497-3432468 REVERSE LENGTH=1096 | 201606
AT2G26140	TTGACCAATTTTTCTGTTCTC	SisRNA24	4.5	-1	1	21	943	963	GAGGACAGAGGAAUUGGCAAA	Cleavage	| FTSH protease 4 | Chr2:11131578-11135465 REVERSE LENGTH=2854 | 201606
AT1G07300	TTGACCAATTTTTCTGTTCTC	SisRNA24	4.5	-1	1	21	692	712	GACAGCAGCAAAAUUGAUCAA	Cleavage	| josephin protein-like protein | Chr1:2245758-2246839 REVERSE LENGTH=1082 | 201606
AT5G52010	TTGACCAATTTTTCTGTTCTC	SisRNA24	4.5	-1	1	21	1248	1268	GAGAAGGGAGAGAUUGGUGAG	Cleavage	| C2H2-like zinc finger protein | Chr5:21121405-21123133 REVERSE LENGTH=1729 | 201606
AT2G17787	TTGACCAATTTTTCTGTTCTC	SisRNA24	4.5	-1	1	21	906	926	GAUAACAGAAAAGUUAGUAAA	Cleavage	| cylicin | Chr2:7731075-7733137 FORWARD LENGTH=1558 | 201606
AT4G22850	TTGACCAATTTTTCTGTTCTC	SisRNA24	4.5	-1	1	21	1306	1325	GAGAAGAGAAAAAU-GGUUAA	Cleavage	| SNARE associated Golgi protein family | Chr4:11993955-11996335 FORWARD LENGTH=1524 | 201606
AT5G67160	TTGACCAATTTTTCTGTTCTC	SisRNA24	4.5	-1	1	21	1509	1529	GGUAGUGGAAAAAUUAGUCAA	Cleavage	| HXXXD-type acyl-transferase family protein | Chr5:26797596-26799265 REVERSE LENGTH=1670 | 201606
AT1G59520	TTGACCAATTTTTCTGTTCTC	SisRNA24	4.5	-1	1	21	193	213	GAGGGUAGAAAAAAUGCUCAA	Cleavage	| CW7 | Chr1:21861384-21866190 FORWARD LENGTH=1546 | 201606
AT4G25500	TTGACCAATTTTTCTGTTCTC	SisRNA24	4.5	-1	1	21	78	98	CAGAACAAGAGAAUUGGUCCA	Cleavage	| arginine/serine-rich splicing factor 35 | Chr4:13024598-13027484 FORWARD LENGTH=1446 | 201606
AT1G66580	TTGACCAATTTTTCTGTTCTC	SisRNA24	4.5	-1	1	21	1039	1059	UUGGAAAGGAAAGUUGGUCAA	Cleavage	| senescence associated gene 24 | Chr1:24839090-24840806 FORWARD LENGTH=1151 | 201606
AT1G05570	TTGACCAATTTTTCTGTTCTC	SisRNA24	4.5	-1	1	21	5263	5283	GAGUAUAGAGGAACUGGUCGA	Cleavage	| callose synthase 1 | Chr1:1647575-1659611 REVERSE LENGTH=6536 | 201606
AT1G58050	TTGACCAATTTTTCTGTTCTC	SisRNA24	4.5	-1	1	21	1533	1553	AAGAAGAGAAAAAUUUGUUGA	Cleavage	| RNA helicase family protein | Chr1:21478590-21487839 REVERSE LENGTH=4254 | 201606
AT3G01710	TTGACCAATTTTTCTGTTCTC	SisRNA24	4.5	-1	1	21	446	466	GAGAAAAGAAAGAUUGGAUGG	Cleavage	| TPX2 (targeting protein for Xklp2) protein family | Chr3:259991-261840 REVERSE LENGTH=1335 | 201606
AT5G09780	TTGACCAATTTTTCTGTTCTC	SisRNA24	4.5	-1	1	21	718	738	GAGGACGGAGAGAGUGGUUAG	Cleavage	| Transcriptional factor B3 family protein | Chr5:3036956-3038614 REVERSE LENGTH=1057 | 201606
AT1G65090	TTGACCAATTTTTCTGTTCTC	SisRNA24	4.5	-1	1	21	537	557	GAGUAUAGCAAGAUUGGUCAC	Cleavage	| nucleolin | Chr1:24180876-24183300 REVERSE LENGTH=1200 | 201606
AT3G54630	TTGACCAATTTTTCTGTTCTC	SisRNA24	4.5	-1	1	21	1369	1389	GAAAGUGGAGGAAUUGGUCAC	Cleavage	| kinetochore protein | Chr3:20221097-20223028 REVERSE LENGTH=1932 | 201606
AT5G47470	TTGACCAATTTTTCTGTTCTC	SisRNA24	4.5	-1	1	21	1331	1351	UGGAAAAGAAAAAAUGGUCGA	Cleavage	| Nodulin MtN21 /EamA-like transporter family protein | Chr5:19254403-19256810 FORWARD LENGTH=1722 | 201606
AT5G54480	TTGACCAATTTTTCTGTTCTC	SisRNA24	4.5	-1	1	21	1875	1895	GAGAACAGAGAGAUUGUCUAA	Cleavage	| hypothetical protein (DUF630 and DUF632) | Chr5:22118004-22120166 FORWARD LENGTH=2163 | 201606
AT3G01710	TTGACCAATTTTTCTGTTCTC	SisRNA24	4.5	-1	1	21	489	509	GAGAAAAGAAAGAUUGGAUGG	Cleavage	| TPX2 (targeting protein for Xklp2) protein family | Chr3:260468-261883 REVERSE LENGTH=1081 | 201606
AT5G04130	TTGACCAATTTTTCTGTTCTC	SisRNA24	4.5	-1	1	21	1556	1576	GAGGGCAAGGGAGUUGGUCAG	Cleavage	| DNA GYRASE B2 | Chr5:1121800-1128144 REVERSE LENGTH=2596 | 201606
AT2G21450	TTGACCAATTTTTCTGTTCTC	SisRNA24	4.5	-1	1	21	2303	2323	AUGAACAGAGAGAAUGGUCAA	Cleavage	| chromatin remodeling 34 | Chr2:9179410-9183037 REVERSE LENGTH=2936 | 201606
AT5G23490	TTGACCAATTTTTCTGTTCTC	SisRNA24	4.5	-1	1	21	93	113	GAGAGAAGAAAGAUUGCUUGA	Cleavage	| hypothetical protein | Chr5:7919377-7926648 FORWARD LENGTH=2947 | 201606
AT5G04130	TTGACCAATTTTTCTGTTCTC	SisRNA24	4.5	-1	1	21	1503	1523	GAGGGCAAGGGAGUUGGUCAG	Cleavage	| DNA GYRASE B2 | Chr5:1121824-1128091 REVERSE LENGTH=2728 | 201606
AT2G31810	TTGACCAATTTTTCTGTTCTC	SisRNA24	4.5	-1	1	21	211	231	GAGAAUGGAAGGAUUCGUUAG	Cleavage	| ACT domain-containing small subunit of acetolactate synthase protein | Chr2:13524222-13528501 FORWARD LENGTH=1718 | 201606
AT1G78510	TTGACCAATTTTTCTGTTCTC	SisRNA24	4.5	-1	1	21	1353	1373	GAGAGCACAAGAAUUGGCUAG	Cleavage	| solanesyl diphosphate synthase 1 | Chr1:29535285-29537417 REVERSE LENGTH=1604 | 201606
AT3G24110	TTGACCAATTTTTCTGTTCTC	SisRNA24	4.5	-1	1	21	1013	1033	GAGAACAAAGAAUUUGGACAA	Cleavage	| Calcium-binding EF-hand family protein | Chr3:8704208-8705550 REVERSE LENGTH=1048 | 201606
AT2G31810	TTGACCAATTTTTCTGTTCTC	SisRNA24	4.5	-1	1	21	385	405	GAGAAUGGAAGGAUUCGUUAG	Cleavage	| ACT domain-containing small subunit of acetolactate synthase protein | Chr2:13524048-13528712 FORWARD LENGTH=2165 | 201606
AT1G59520	TTGACCAATTTTTCTGTTCTC	SisRNA24	4.5	-1	1	21	280	300	GAGGGUAGAAAAAAUGCUCAA	Cleavage	| CW7 | Chr1:21861297-21866201 FORWARD LENGTH=2035 | 201606
AT5G53490	TTGACCAATTTTTCTGTTCTC	SisRNA24	4.5	-1	1	21	175	195	GAAAACAGAGAAAAUGGUGAA	Cleavage	| Tetratricopeptide repeat (TPR)-like superfamily protein | Chr5:21723307-21724642 REVERSE LENGTH=955 | 201606
AT5G23490	TTGACCAATTTTTCTGTTCTC	SisRNA24	4.5	-1	1	21	42	62	GAGAGAAGAAAGAUUGCUUGA	Cleavage	| hypothetical protein | Chr5:7919428-7926706 FORWARD LENGTH=3111 | 201606
AT1G07300	TTGACCAATTTTTCTGTTCTC	SisRNA24	4.5	-1	1	21	265	285	GACAGCAGCAAAAUUGAUCAA	Cleavage	| josephin protein-like protein | Chr1:2245693-2246934 REVERSE LENGTH=720 | 201606
AT5G62960	TTGACCAATTTTTCTGTTCTC	SisRNA24	4.5	-1	1	21	612	632	GAGGAGAGAAAGAGUGGUCGG	Cleavage	| UDP-N-acetylglucosamine-N-acetylmuramyl-pyrophosphoryl-undecaprenol N-acetylglucosamine protein | Chr5:25269059-25271823 FORWARD LENGTH=1813 | 201606
AT4G39420	TTGACCAATTTTTCTGTTCTC	SisRNA24	4.5	-1	1	21	399	419	UAGGAUGGAAAAGUUGGUGAA	Cleavage	| spatacsin carboxy-terminus protein | Chr4:18339127-18355149 FORWARD LENGTH=10405 | 201606
AT5G62960	TTGACCAATTTTTCTGTTCTC	SisRNA24	4.5	-1	1	21	721	741	GAGGAGAGAAAGAGUGGUCGG	Cleavage	| UDP-N-acetylglucosamine-N-acetylmuramyl-pyrophosphoryl-undecaprenol N-acetylglucosamine protein | Chr5:25268950-25271768 FORWARD LENGTH=1773 | 201606
AT3G16470	TTGACCAATTTTTCTGTTCTC	SisRNA24	4.5	-1	1	21	273	293	AAGAAAAGAAAAAGUGGUUAG	Cleavage	| Mannose-binding lectin superfamily protein | Chr3:5595681-5599224 REVERSE LENGTH=1770 | 201606
AT1G05570	TTGACCAATTTTTCTGTTCTC	SisRNA24	4.5	-1	1	21	5014	5034	GAGUAUAGAGGAACUGGUCGA	Cleavage	| callose synthase 1 | Chr1:1647590-1658806 REVERSE LENGTH=6272 | 201606
AT2G26300	TTGACCAATTTTTCTGTTCTC	SisRNA24	4.5	-1	1	21	1570	1590	GAGAAUAAAAAAAGUGGUGAA	Cleavage	| G protein alpha subunit 1 | Chr2:11196996-11201102 FORWARD LENGTH=2386 | 201606
AT1G78510	TTGACCAATTTTTCTGTTCTC	SisRNA24	4.5	-1	1	21	1414	1434	GAGAGCACAAGAAUUGGCUAG	Cleavage	| solanesyl diphosphate synthase 1 | Chr1:29535060-29537482 REVERSE LENGTH=1890 | 201606
AT2G03821	TTGACCAATTTTTCTGTTCTC	SisRNA24	4.5	-1	1	21	114	134	GAGGAAAGAAGAAUUGGUCUC	Cleavage	| hypothetical protein | Chr2:1167303-1168206 REVERSE LENGTH=904 | 201606
AT1G05570	TTGACCAATTTTTCTGTTCTC	SisRNA24	4.5	-1	1	21	5180	5200	GAGUAUAGAGGAACUGGUCGA	Cleavage	| callose synthase 1 | Chr1:1647575-1659079 REVERSE LENGTH=6453 | 201606
AT4G39420	TTGACCAATTTTTCTGTTCTC	SisRNA24	4.5	-1	1	21	113	133	UAGGAUGGAAAAGUUGGUGAA	Cleavage	| spatacsin carboxy-terminus protein | Chr4:18339615-18355093 FORWARD LENGTH=10054 | 201606
AT4G23160	TTGACCAATTTTTCTGTTCTC	SisRNA24	4.5	-1	1	21	2821	2841	GAGAGUAAUAAGAUUGGUCGA	Cleavage	| cysteine-rich RECEPTOR-like kinase | Chr4:12129485-12134209 FORWARD LENGTH=4004 | 201606
AT2G24740	TTGACCAATTTTTCTGTTCTC	SisRNA24	4.5	-1	1	21	2008	2028	GAGAAAGGAAAUGUUGGUCGG	Translation	| SET domain group 21 | Chr2:10529690-10531957 REVERSE LENGTH=2268 | 201606
AT3G01710	TTGACCAATTTTTCTGTTCTC	SisRNA24	4.5	-1	1	21	489	509	GAGAAAAGAAAGAUUGGAUGG	Cleavage	| TPX2 (targeting protein for Xklp2) protein family | Chr3:259639-261883 REVERSE LENGTH=1634 | 201606
AT2G21450	TTGACCAATTTTTCTGTTCTC	SisRNA24	4.5	-1	1	21	2030	2050	AUGAACAGAGAGAAUGGUCAA	Cleavage	| chromatin remodeling 34 | Chr2:9179410-9182356 REVERSE LENGTH=2663 | 201606
AT1G05570	TTGACCAATTTTTCTGTTCTC	SisRNA24	4.5	-1	1	21	4966	4986	GAGUAUAGAGGAACUGGUCGA	Cleavage	| callose synthase 1 | Chr1:1647706-1659437 REVERSE LENGTH=6108 | 201606
AT1G18950	TTGACCAATTTTTCTGTTCTC	SisRNA24	4.5	-1	1	21	1256	1276	GAGGAAAGAAAAAUUGUUGAA	Cleavage	| DDT domain superfamily | Chr1:6546399-6551919 FORWARD LENGTH=2763 | 201606
AT1G18950	TTGACCAATTTTTCTGTTCTC	SisRNA24	4.5	-1	1	21	1478	1498	GAGGAAAGAAAAAUUGUUGAA	Cleavage	| DDT domain superfamily | Chr1:6546177-6552108 FORWARD LENGTH=3180 | 201606
AT1G59520	TTGACCAATTTTTCTGTTCTC	SisRNA24	4.5	-1	1	21	295	315	GAGGGUAGAAAAAAUGCUCAA	Cleavage	| CW7 | Chr1:21861282-21866210 FORWARD LENGTH=1668 | 201606
AT1G59520	TTGACCAATTTTTCTGTTCTC	SisRNA24	4.5	-1	1	21	295	315	GAGGGUAGAAAAAAUGCUCAA	Cleavage	| CW7 | Chr1:21861282-21866210 FORWARD LENGTH=1959 | 201606
AT1G59520	TTGACCAATTTTTCTGTTCTC	SisRNA24	4.5	-1	1	21	295	315	GAGGGUAGAAAAAAUGCUCAA	Cleavage	| CW7 | Chr1:21861282-21866210 FORWARD LENGTH=1768 | 201606
AT1G59520	TTGACCAATTTTTCTGTTCTC	SisRNA24	4.5	-1	1	21	295	315	GAGGGUAGAAAAAAUGCUCAA	Cleavage	| CW7 | Chr1:21861282-21866210 FORWARD LENGTH=1563 | 201606
AT1G65090	TTGACCAATTTTTCTGTTCTC	SisRNA24	4.5	-1	1	21	487	507	GAGUAUAGCAAGAUUGGUCAC	Cleavage	| nucleolin | Chr1:24180830-24183250 REVERSE LENGTH=1284 | 201606
AT1G65090	TTGACCAATTTTTCTGTTCTC	SisRNA24	4.5	-1	1	21	436	456	GAGUAUAGCAAGAUUGGUCAC	Cleavage	| nucleolin | Chr1:24180830-24183199 REVERSE LENGTH=1418 | 201606
AT2G21450	TTGACCAATTTTTCTGTTCTC	SisRNA24	4.5	-1	1	21	1770	1790	AUGAACAGAGAGAAUGGUCAA	Cleavage	| chromatin remodeling 34 | Chr2:9179410-9182024 REVERSE LENGTH=2403 | 201606
AT2G26300	TTGACCAATTTTTCTGTTCTC	SisRNA24	4.5	-1	1	21	1218	1238	GAGAAUAAAAAAAGUGGUGAA	Cleavage	| G protein alpha subunit 1 | Chr2:11196996-11201102 FORWARD LENGTH=2034 | 201606
AT2G31810	TTGACCAATTTTTCTGTTCTC	SisRNA24	4.5	-1	1	21	211	231	GAGAAUGGAAGGAUUCGUUAG	Cleavage	| ACT domain-containing small subunit of acetolactate synthase protein | Chr2:13524222-13528501 FORWARD LENGTH=1714 | 201606
AT2G39782	TTGACCAATTTTTCTGTTCTC	SisRNA24	4.5	-1	1	21	43	63	GGGAAGAGAAAGAUUGAUCAU	Cleavage	| hypothetical protein | Chr2:16594037-16594516 REVERSE LENGTH=480 | 201606
AT3G01710	TTGACCAATTTTTCTGTTCTC	SisRNA24	4.5	-1	1	21	446	466	GAGAAAAGAAAGAUUGGAUGG	Cleavage	| TPX2 (targeting protein for Xklp2) protein family | Chr3:259639-261840 REVERSE LENGTH=1582 | 201606
AT3G16470	TTGACCAATTTTTCTGTTCTC	SisRNA24	4.5	-1	1	21	273	293	AAGAAAAGAAAAAGUGGUUAG	Cleavage	| Mannose-binding lectin superfamily protein | Chr3:5595282-5599224 REVERSE LENGTH=2169 | 201606
AT3G24110	TTGACCAATTTTTCTGTTCTC	SisRNA24	4.5	-1	1	21	932	952	GAGAACAAAGAAUUUGGACAA	Cleavage	| Calcium-binding EF-hand family protein | Chr3:8704208-8705550 REVERSE LENGTH=967 | 201606
AT4G22850	TTGACCAATTTTTCTGTTCTC	SisRNA24	4.5	-1	1	21	1083	1102	GAGAAGAGAAAAAU-GGUUAA	Cleavage	| SNARE associated Golgi protein family | Chr4:11994014-11996229 FORWARD LENGTH=1195 | 201606
AT4G23140	TTGACCAATTTTTCTGTTCTC	SisRNA24	4.5	-1	1	21	1085	1105	GAGAGUAAUAAGAUUGGUCGA	Cleavage	| cysteine-rich RLK (RECEPTOR-like protein kinase) 6 | Chr4:12121369-12124564 FORWARD LENGTH=2580 | 201606
AT4G23140	TTGACCAATTTTTCTGTTCTC	SisRNA24	4.5	-1	1	21	1071	1091	GAGAGUAAUAAGAUUGGUCGA	Cleavage	| cysteine-rich RLK (RECEPTOR-like protein kinase) 6 | Chr4:12121383-12124205 FORWARD LENGTH=2225 | 201606
AT4G23160	TTGACCAATTTTTCTGTTCTC	SisRNA24	4.5	-1	1	21	1081	1101	GAGAGUAAUAAGAUUGGUCGA	Cleavage	| cysteine-rich RECEPTOR-like kinase | Chr4:12131325-12134086 FORWARD LENGTH=2049 | 201606
AT4G23160	TTGACCAATTTTTCTGTTCTC	SisRNA24	4.5	-1	1	21	2821	2841	GAGAGUAAUAAGAUUGGUCGA	Cleavage	| cysteine-rich RECEPTOR-like kinase | Chr4:12129485-12133181 FORWARD LENGTH=3156 | 201606
AT4G39420	TTGACCAATTTTTCTGTTCTC	SisRNA24	4.5	-1	1	21	239	259	UAGGAUGGAAAAGUUGGUGAA	Cleavage	| spatacsin carboxy-terminus protein | Chr4:18339287-18355116 FORWARD LENGTH=8199 | 201606
AT4G39420	TTGACCAATTTTTCTGTTCTC	SisRNA24	4.5	-1	1	21	321	341	UAGGAUGGAAAAGUUGGUGAA	Cleavage	| spatacsin carboxy-terminus protein | Chr4:18339205-18355095 FORWARD LENGTH=10197 | 201606
AT5G04130	TTGACCAATTTTTCTGTTCTC	SisRNA24	4.5	-1	1	21	1503	1523	GAGGGCAAGGGAGUUGGUCAG	Cleavage	| DNA GYRASE B2 | Chr5:1123517-1128091 REVERSE LENGTH=1832 | 201606
AT5G23490	TTGACCAATTTTTCTGTTCTC	SisRNA24	4.5	-1	1	21	40	60	GAGAGAAGAAAGAUUGCUUGA	Cleavage	| hypothetical protein | Chr5:7919430-7926738 FORWARD LENGTH=2830 | 201606
AT5G23490	TTGACCAATTTTTCTGTTCTC	SisRNA24	4.5	-1	1	21	32	52	GAGAGAAGAAAGAUUGCUUGA	Cleavage	| hypothetical protein | Chr5:7919438-7926628 FORWARD LENGTH=2705 | 201606
AT5G26570	TTGACCAATTTTTCTGTTCTC	SisRNA24	4.5	-1	1	21	694	714	GGUAACAGAGAAGUUGGUAGA	Cleavage	| chloroplastidic phosphoglucan%2C water dikinase (ATGWD3) | Chr5:9261580-9267729 FORWARD LENGTH=3783 | 201606
AT5G53490	TTGACCAATTTTTCTGTTCTC	SisRNA24	4.5	-1	1	21	173	193	GAAAACAGAGAAAAUGGUGAA	Cleavage	| Tetratricopeptide repeat (TPR)-like superfamily protein | Chr5:21723247-21724682 REVERSE LENGTH=1013 | 201606
AT5G53490	TTGACCAATTTTTCTGTTCTC	SisRNA24	4.5	-1	1	21	130	150	GAAAACAGAGAAAAUGGUGAA	Cleavage	| Tetratricopeptide repeat (TPR)-like superfamily protein | Chr5:21723307-21724642 REVERSE LENGTH=910 | 201606
AT5G53490	TTGACCAATTTTTCTGTTCTC	SisRNA24	4.5	-1	1	21	192	212	GAAAACAGAGAAAAUGGUGAA	Cleavage	| Tetratricopeptide repeat (TPR)-like superfamily protein | Chr5:21723235-21724701 REVERSE LENGTH=1044 | 201606
AT5G16680	TTGACCAATTTTTCTGTTCTC	SisRNA24	5	-1	1	21	1132	1152	GAGAACAGGAAGGAUGGUAAG	Cleavage	| RING/FYVE/PHD zinc finger superfamily protein | Chr5:5467228-5473592 REVERSE LENGTH=4626 | 201606
AT3G27350	TTGACCAATTTTTCTGTTCTC	SisRNA24	5	-1	1	21	522	542	UAGAAUGGGGGAAAUGGUCAA	Cleavage	| transcriptional regulator ATRX-like protein | Chr3:10125850-10128756 FORWARD LENGTH=2369 | 201606
AT4G28740	TTGACCAATTTTTCTGTTCTC	SisRNA24	5	-1	1	21	990	1010	CGGAAUGGGAAAAGUGGUUAA	Cleavage	| LOW PSII ACCUMULATION-like protein | Chr4:14200903-14202766 FORWARD LENGTH=1416 | 201606
AT4G00910	TTGACCAATTTTTCTGTTCTC	SisRNA24	5	-1	1	21	208	228	GACAACAGAGAGAUUGGUUCC	Cleavage	| aluminum activated malate transporter family protein | Chr4:387388-391441 REVERSE LENGTH=3594 | 201606
AT2G36660	TTGACCAATTTTTCTGTTCTC	SisRNA24	5	-1	1	21	1398	1418	CAGAAUAGGAAAGUUGGAUAG	Cleavage	| poly(A) binding protein 7 | Chr2:15361321-15364398 REVERSE LENGTH=1985 | 201606
AT1G63180	TTGACCAATTTTTCTGTTCTC	SisRNA24	5	-1	1	21	848	868	GAGAGUGGAAGAAUUGGAGAA	Cleavage	| UDP-D-glucose/UDP-D-galactose 4-epimerase 3 | Chr1:23427405-23429652 REVERSE LENGTH=1478 | 201606
AT4G15765	TTGACCAATTTTTCTGTTCTC	SisRNA24	5	-1	1	21	237	257	AAGAAUGGAAGAAUUGGACAU	Cleavage	| FAD/NAD(P)-binding oxidoreductase family protein | Chr4:8975280-8977451 REVERSE LENGTH=1851 | 201606
AT5G24480	TTGACCAATTTTTCTGTTCTC	SisRNA24	5	-1	1	21	80	100	GAGGGCAGAGGAGUUGGCCGG	Cleavage	| Beta-galactosidase related protein | Chr5:8363831-8365036 REVERSE LENGTH=1053 | 201606
AT1G19160	TTGACCAATTTTTCTGTTCTC	SisRNA24	5	-1	1	21	621	641	GAGGACGGAAAAGUUUGGUAA	Cleavage	| F-box family protein | Chr1:6614087-6615214 REVERSE LENGTH=1128 | 201606
AT1G63180	TTGACCAATTTTTCTGTTCTC	SisRNA24	5	-1	1	21	799	819	GAGAGUGGAAGAAUUGGAGAA	Cleavage	| UDP-D-glucose/UDP-D-galactose 4-epimerase 3 | Chr1:23427808-23429603 REVERSE LENGTH=1194 | 201606
AT3G06520	TTGACCAATTTTTCTGTTCTC	SisRNA24	5	-1	1	21	1101	1121	GAGAGCAGAGAAGGUGUUUAA	Cleavage	| agenet domain-containing protein | Chr3:2020164-2022102 FORWARD LENGTH=1668 | 201606
AT3G18640	TTGACCAATTTTTCTGTTCTC	SisRNA24	5	-1	1	21	1914	1934	GAGAGUGGAAAAGUUUAUCAA	Cleavage	| Zinc finger C-x8-C-x5-C-x3-H type family protein | Chr3:6413274-6416591 REVERSE LENGTH=3018 | 201606
AT5G24040	TTGACCAATTTTTCTGTTCTC	SisRNA24	5	-1	1	21	358	378	GAGAAUGGAGAAGUUGUUCUA	Cleavage	| F-box SKIP23-like protein (DUF295) | Chr5:8125949-8127346 REVERSE LENGTH=1299 | 201606
AT3G18640	TTGACCAATTTTTCTGTTCTC	SisRNA24	5	-1	1	21	1489	1509	GAGAGUGGAAAAGUUUAUCAA	Cleavage	| Zinc finger C-x8-C-x5-C-x3-H type family protein | Chr3:6413270-6416599 REVERSE LENGTH=2597 | 201606
AT3G27350	TTGACCAATTTTTCTGTTCTC	SisRNA24	5	-1	1	21	714	734	UAGAAUGGGGGAAAUGGUCAA	Cleavage	| transcriptional regulator ATRX-like protein | Chr3:10125659-10127992 FORWARD LENGTH=1636 | 201606
AT3G06520	TTGACCAATTTTTCTGTTCTC	SisRNA24	5	-1	1	21	1100	1120	GAGAGCAGAGAAGGUGUUUAA	Cleavage	| agenet domain-containing protein | Chr3:2019849-2022033 FORWARD LENGTH=1598 | 201606
AT3G11680	TTGACCAATTTTTCTGTTCTC	SisRNA24	5	-1	1	21	982	1002	AUGAGCAGAGAAGUUGGUGAA	Cleavage	| aluminum activated malate transporter family protein | Chr3:3686995-3689329 REVERSE LENGTH=1467 | 201606
AT3G11680	TTGACCAATTTTTCTGTTCTC	SisRNA24	5	-1	1	21	1058	1078	AUGAGCAGAGAAGUUGGUGAA	Cleavage	| aluminum activated malate transporter family protein | Chr3:3686773-3689405 REVERSE LENGTH=1765 | 201606
AT3G18640	TTGACCAATTTTTCTGTTCTC	SisRNA24	5	-1	1	21	1475	1495	GAGAGUGGAAAAGUUUAUCAA	Cleavage	| Zinc finger C-x8-C-x5-C-x3-H type family protein | Chr3:6413301-6416394 REVERSE LENGTH=2552 | 201606
AT3G27350	TTGACCAATTTTTCTGTTCTC	SisRNA24	5	-1	1	21	713	733	UAGAAUGGGGGAAAUGGUCAA	Cleavage	| transcriptional regulator ATRX-like protein | Chr3:10125659-10127992 FORWARD LENGTH=1635 | 201606
AT3G52600	TTGACCAATTTTTCTGTTCTC	SisRNA24	5	-1	1	21	709	729	AAGAACAGAGGAAUUGCUUAU	Cleavage	| cell wall invertase 2 | Chr3:19506891-19509360 REVERSE LENGTH=2049 | 201606
AT3G52600	TTGACCAATTTTTCTGTTCTC	SisRNA24	5	-1	1	21	741	761	AAGAACAGAGGAAUUGCUUAU	Cleavage	| cell wall invertase 2 | Chr3:19506891-19509390 REVERSE LENGTH=2081 | 201606
AT3G52600	TTGACCAATTTTTCTGTTCTC	SisRNA24	5	-1	1	21	908	928	AAGAACAGAGGAAUUGCUUAU	Cleavage	| cell wall invertase 2 | Chr3:19507080-19509412 REVERSE LENGTH=2059 | 201606
AT4G15765	TTGACCAATTTTTCTGTTCTC	SisRNA24	5	-1	1	21	237	257	AAGAAUGGAAGAAUUGGACAU	Cleavage	| FAD/NAD(P)-binding oxidoreductase family protein | Chr4:8975280-8977451 REVERSE LENGTH=1778 | 201606
AT4G15765	TTGACCAATTTTTCTGTTCTC	SisRNA24	5	-1	1	21	237	257	AAGAAUGGAAGAAUUGGACAU	Cleavage	| FAD/NAD(P)-binding oxidoreductase family protein | Chr4:8975280-8977451 REVERSE LENGTH=1749 | 201606
AT4G15765	TTGACCAATTTTTCTGTTCTC	SisRNA24	5	-1	1	21	220	240	AAGAAUGGAAGAAUUGGACAU	Cleavage	| FAD/NAD(P)-binding oxidoreductase family protein | Chr4:8975281-8977434 REVERSE LENGTH=1658 | 201606
AT5G12480	TTGACCAATTTTTCTGTTCTC	SisRNA24	5	-1	1	21	1569	1589	AAUGAUAGAAAGAUUGGUCGU	Cleavage	| calmodulin-domain protein kinase 7 | Chr5:4047515-4050448 REVERSE LENGTH=1749 | 201606
AT5G16680	TTGACCAATTTTTCTGTTCTC	SisRNA24	5	-1	1	21	846	866	GAGAACAGGAAGGAUGGUAAG	Cleavage	| RING/FYVE/PHD zinc finger superfamily protein | Chr5:5467331-5473054 REVERSE LENGTH=4237 | 201606
AT5G24040	TTGACCAATTTTTCTGTTCTC	SisRNA24	5	-1	1	21	287	307	GAGAAUGGAGAAGUUGUUCUA	Cleavage	| F-box SKIP23-like protein (DUF295) | Chr5:8125949-8127346 REVERSE LENGTH=1228 | 201606
AT5G24040	TTGACCAATTTTTCTGTTCTC	SisRNA24	5	-1	1	21	45	65	GAGAAUGGAGAAGUUGUUCUA	Cleavage	| F-box SKIP23-like protein (DUF295) | Chr5:8126012-8127033 REVERSE LENGTH=707 | 201606
AT4G33540	TTGACCAATTTTTCTGTTCTC	SisRNA24	4	-1	1	21	813	835	GAGAACGUAGAAAAAUUGAUCAA	Cleavage	| metallo-beta-lactamase family protein | Chr4:16131373-16133960 FORWARD LENGTH=1262 | 201606
AT4G33540	TTGACCAATTTTTCTGTTCTC	SisRNA24	4	-1	1	21	1190	1212	GAGAACGUAGAAAAAUUGAUCAA	Cleavage	| metallo-beta-lactamase family protein | Chr4:16130593-16133969 FORWARD LENGTH=1648 | 201606
AT4G33540	TTGACCAATTTTTCTGTTCTC	SisRNA24	4	-1	1	21	1039	1061	GAGAACGUAGAAAAAUUGAUCAA	Cleavage	| metallo-beta-lactamase family protein | Chr4:16130669-16133960 FORWARD LENGTH=1488 | 201606
AT1G76880	TTGACCAATTTTTCTGTTCTC	SisRNA24	4	-1	1	21	1128	1149	GAGAACACGAGAGAUUGGUUAG	Cleavage	| Duplicated homeodomain-like superfamily protein | Chr1:28865314-28868225 FORWARD LENGTH=2386 | 201606
AT5G64940	TTGACCAATTTTTCTGTTCTC	SisRNA24	4.5	-1	1	21	570	591	GAGAGUAGAAGAUAUUGGUCAA	Cleavage	| ABC2 homolog 13 | Chr5:25948954-25953822 FORWARD LENGTH=2855 | 201606
AT5G64940	TTGACCAATTTTTCTGTTCTC	SisRNA24	4.5	-1	1	21	570	591	GAGAGUAGAAGAUAUUGGUCAA	Cleavage	| ABC2 homolog 13 | Chr5:25948954-25953823 FORWARD LENGTH=2801 | 201606
AT1G16630	TTGGAAGCGGCTGGACTAGTC	SisRNA25	3	-1	1	21	460	480	GACAAUUUCAGCCGUUUCCAA	Cleavage	| transmembrane protein | Chr1:5681973-5684909 REVERSE LENGTH=2937 | 201606
AT2G18860	TTGGAAGCGGCTGGACTAGTC	SisRNA25	4	-1	1	21	1259	1279	GACAAGACCGGUUGCUUUCAA	Cleavage	| Syntaxin/t-SNARE family protein | Chr2:8163942-8166006 FORWARD LENGTH=1734 | 201606
AT2G18860	TTGGAAGCGGCTGGACTAGTC	SisRNA25	4	-1	1	21	1188	1208	GACAAGACCGGUUGCUUUCAA	Cleavage	| Syntaxin/t-SNARE family protein | Chr2:8163942-8166006 FORWARD LENGTH=1663 | 201606
AT2G18860	TTGGAAGCGGCTGGACTAGTC	SisRNA25	4	-1	1	21	869	889	GACAAGACCGGUUGCUUUCAA	Cleavage	| Syntaxin/t-SNARE family protein | Chr2:8164241-8165974 FORWARD LENGTH=1312 | 201606
AT3G61470	TTGGAAGCGGCTGGACTAGTC	SisRNA25	4.5	-1	1	21	315	335	GACUGUUCCAGCUGUGUCCAG	Cleavage	| photosystem I light harvesting complex protein | Chr3:22745514-22747444 FORWARD LENGTH=1408 | 201606
AT2G36380	TTGGAAGCGGCTGGACTAGTC	SisRNA25	4.5	-1	1	21	686	706	GAUUAUUCCACCUGCUUCCAU	Translation	| pleiotropic drug resistance 6 | Chr2:15257418-15263808 FORWARD LENGTH=4708 | 201606
AT5G17630	TTGGAAGCGGCTGGACTAGTC	SisRNA25	4.5	-1	1	21	1511	1531	GACUGGUUUAGUUGCUUUAAA	Cleavage	| Nucleotide/sugar transporter family protein | Chr5:5809334-5810962 FORWARD LENGTH=1629 | 201606
AT3G20050	TTGGAAGCGGCTGGACTAGTC	SisRNA25	4.5	-1	1	21	247	267	GGCUUGUCAAGCUGUUUCUAA	Cleavage	| T-complex protein 1 alpha subunit | Chr3:6998159-7002435 REVERSE LENGTH=2192 | 201606
AT5G63390	TTGGAAGCGGCTGGACTAGTC	SisRNA25	4.5	-1	1	21	1858	1878	UACUAGUCCAGCUGCAACCAA	Cleavage	| O-fucosyltransferase family protein | Chr5:25390249-25392684 REVERSE LENGTH=2036 | 201606
AT4G17770	TTGGAAGCGGCTGGACTAGTC	SisRNA25	4.5	-1	1	21	3021	3040	GAC-GGUCUAGCCGCUACCAA	Cleavage	| trehalose phosphatase/synthase 5 | Chr4:9876172-9880386 FORWARD LENGTH=3403 | 201606
AT1G48110	TTGGAAGCGGCTGGACTAGTC	SisRNA25	4.5	-1	1	21	1860	1880	GACUGGUCCAGUUUCUUUUGA	Cleavage	| evolutionarily conserved C-terminal region 7 | Chr1:17769938-17773493 REVERSE LENGTH=3008 | 201606
AT1G48110	TTGGAAGCGGCTGGACTAGTC	SisRNA25	4.5	-1	1	21	1459	1479	GACUGGUCCAGUUUCUUUUGA	Cleavage	| evolutionarily conserved C-terminal region 7 | Chr1:17769938-17773518 REVERSE LENGTH=2607 | 201606
AT4G17770	TTGGAAGCGGCTGGACTAGTC	SisRNA25	4.5	-1	1	21	2868	2887	GAC-GGUCUAGCCGCUACCAA	Cleavage	| trehalose phosphatase/synthase 5 | Chr4:9876172-9880386 FORWARD LENGTH=3250 | 201606
AT3G47400	TTGGAAGCGGCTGGACTAGTC	SisRNA25	5	-1	1	21	975	995	GACAGGUCCGGCCAUUUCCGG	Cleavage	| Plant invertase/pectin methylesterase inhibitor superfamily | Chr3:17465510-17468118 FORWARD LENGTH=2134 | 201606
AT3G27670	TTGGAAGCGGCTGGACTAGTC	SisRNA25	5	-1	1	21	2086	2106	CAUUAGUAUGGCUGCUUCCAU	Cleavage	| ARM repeat superfamily protein | Chr3:10245112-10253308 FORWARD LENGTH=5902 | 201606
AT1G73620	TTGGAAGCGGCTGGACTAGTC	SisRNA25	5	-1	1	21	333	353	CUCUGGUCCGGUCGCUUCUGG	Cleavage	| Pathogenesis-related thaumatin superfamily protein | Chr1:27681358-27683173 FORWARD LENGTH=1088 | 201606
AT2G40420	TTGGAAGCGGCTGGACTAGTC	SisRNA25	5	-1	1	21	285	305	GGCGAUUCCGGCGGCUUUCAA	Cleavage	| Transmembrane amino acid transporter family protein | Chr2:16877144-16879214 FORWARD LENGTH=1711 | 201606
AT4G02630	TTGGAAGCGGCTGGACTAGTC	SisRNA25	5	-1	1	21	267	287	GAUUGUUCCCGUUGUUUCCAA	Cleavage	| Protein kinase superfamily protein | Chr4:1151611-1153409 FORWARD LENGTH=1799 | 201606
AT4G28100	TTGGAAGCGGCTGGACTAGTC	SisRNA25	5	-1	1	21	838	858	CUCUUGUCCCGCCGCUUUCAA	Cleavage	| transmembrane protein | Chr4:13965099-13967076 REVERSE LENGTH=1495 | 201606
AT3G15590	TTGGAAGCGGCTGGACTAGTC	SisRNA25	5	-1	1	21	2199	2219	GUUUGUUCUGGUUGCUUCCAA	Cleavage	| Tetratricopeptide repeat (TPR)-like superfamily protein | Chr3:5275401-5277991 REVERSE LENGTH=2333 | 201606
AT2G16650	TTGGAAGCGGCTGGACTAGTC	SisRNA25	5	-1	1	21	674	694	GGCUAGACUGGCUGCUGCUAA	Cleavage	| proteinaceous RNase P 2 | Chr2:7215591-7218558 REVERSE LENGTH=2262 | 201606
AT1G20100	TTGGAAGCGGCTGGACTAGTC	SisRNA25	5	-1	1	21	1446	1466	GACUGGUUUAGCCGUUCCCCA	Cleavage	| DNA ligase-like protein | Chr1:6969025-6971036 REVERSE LENGTH=1484 | 201606
AT1G65660	TTGGAAGCGGCTGGACTAGTC	SisRNA25	5	-1	1	21	136	156	GACGGCUUCAGUUGCUUUUAA	Cleavage	| Pre-mRNA splicing Prp18-interacting factor | Chr1:24418071-24421361 REVERSE LENGTH=1962 | 201606
AT3G14510	TTGGAAGCGGCTGGACTAGTC	SisRNA25	5	-1	1	21	677	697	GAGUGGGUUGGUCGCUUCCGA	Cleavage	| Polyprenyl synthetase family protein | Chr3:4867144-4868640 REVERSE LENGTH=1424 | 201606
AT1G12920	TTGGAAGCGGCTGGACTAGTC	SisRNA25	5	-1	1	21	819	839	UGCUGGUUCAGCUGAUUUCAA	Cleavage	| eukaryotic release factor 1-2 | Chr1:4396348-4398193 REVERSE LENGTH=1656 | 201606
AT5G37510	TTGGAAGCGGCTGGACTAGTC	SisRNA25	5	-1	1	21	2078	2097	GACUGUUCCAGCUG-UUCCAA	Cleavage	| NADH-ubiquinone dehydrogenase | Chr5:14897329-14900693 FORWARD LENGTH=2740 | 201606
AT4G37120	TTGGAAGCGGCTGGACTAGTC	SisRNA25	5	-1	1	21	169	189	GACGGCUUCAGUUGCUUUUAA	Cleavage	| Pre-mRNA splicing Prp18-interacting factor | Chr4:17486516-17489354 FORWARD LENGTH=2005 | 201606
AT5G62020	TTGGAAGCGGCTGGACTAGTC	SisRNA25	5	-1	1	21	1499	1519	AAAUAGUUCGGCUGUUUCUAG	Cleavage	| heat shock transcription factor B2A | Chr5:24915807-24917643 FORWARD LENGTH=1754 | 201606
AT5G23540	TTGGAAGCGGCTGGACTAGTC	SisRNA25	5	-1	1	21	1076	1096	UACUUCUCCAGCCGCUUCAAG	Cleavage	| Mov34/MPN/PAD-1 family protein | Chr5:7937630-7939604 FORWARD LENGTH=1334 | 201606
AT1G18250	TTGGAAGCGGCTGGACTAGTC	SisRNA25	5	-1	1	21	344	364	CUCUGGUCCGGCCGUUUCUGG	Cleavage	| Pathogenesis-related thaumatin superfamily protein | Chr1:6276788-6278150 REVERSE LENGTH=1116 | 201606
AT1G64790	TTGGAAGCGGCTGGACTAGTC	SisRNA25	5	-1	1	21	3457	3477	GUGUAUUCCAGCUGUUUCCAA	Cleavage	| ILITYHIA | Chr1:24065014-24083428 REVERSE LENGTH=8334 | 201606
AT3G58100	TTGGAAGCGGCTGGACTAGTC	SisRNA25	5	-1	1	21	613	633	GACUUCUCUAGCUGCUUUCGU	Cleavage	| plasmodesmata callose-binding protein 5 | Chr3:21515170-21517739 REVERSE LENGTH=2180 | 201606
AT1G28520	TTGGAAGCGGCTGGACTAGTC	SisRNA25	5	-1	1	21	924	944	GAUUACUGCAGCAGCUUCCAC	Cleavage	| vascular plant one zinc finger protein | Chr1:10029083-10031990 FORWARD LENGTH=2196 | 201606
AT1G64790	TTGGAAGCGGCTGGACTAGTC	SisRNA25	5	-1	1	21	3377	3397	GUGUAUUCCAGCUGUUUCCAA	Cleavage	| ILITYHIA | Chr1:24064822-24082093 REVERSE LENGTH=8428 | 201606
AT3G15590	TTGGAAGCGGCTGGACTAGTC	SisRNA25	5	-1	1	21	2044	2064	GUUUGUUCUGGUUGCUUCCAA	Cleavage	| Tetratricopeptide repeat (TPR)-like superfamily protein | Chr3:5275387-5278019 REVERSE LENGTH=2192 | 201606
AT1G12210	TTGGAAGCGGCTGGACTAGTC	SisRNA25	5	-1	1	21	1807	1827	GCCUAGUCUAGCUGUUUUGGA	Cleavage	| RPS5-like 1 | Chr1:4140216-4143910 FORWARD LENGTH=3084 | 201606
AT4G11050	TTGGAAGCGGCTGGACTAGTC	SisRNA25	5	-1	1	21	2252	2272	AACUAGUUCACCUGCUUUUGA	Translation	| glycosyl hydrolase 9C3 | Chr4:6747234-6751536 REVERSE LENGTH=2470 | 201606
AT3G02170	TTGGAAGCGGCTGGACTAGTC	SisRNA25	5	-1	1	21	1368	1388	ACCUGCUUCAGCUGCUUCUAA	Cleavage	| longifolia2 | Chr3:396012-399798 REVERSE LENGTH=3469 | 201606
AT3G02170	TTGGAAGCGGCTGGACTAGTC	SisRNA25	5	-1	1	21	1368	1388	ACCUGCUUCAGCUGCUUCUAA	Cleavage	| longifolia2 | Chr3:396012-399798 REVERSE LENGTH=3411 | 201606
AT4G26330	TTGGAAGCGGCTGGACTAGTC	SisRNA25	5	-1	1	21	621	641	GGCUAGGCUAGCUGUGUUCAA	Cleavage	| Subtilisin-like serine endopeptidase family protein | Chr4:13320408-13323673 FORWARD LENGTH=2411 | 201606
AT1G28520	TTGGAAGCGGCTGGACTAGTC	SisRNA25	5	-1	1	21	1309	1329	GAUUACUGCAGCAGCUUCCAC	Cleavage	| vascular plant one zinc finger protein | Chr1:10029104-10031975 FORWARD LENGTH=2566 | 201606
AT3G02170	TTGGAAGCGGCTGGACTAGTC	SisRNA25	5	-1	1	21	1530	1550	ACCUGCUUCAGCUGCUUCUAA	Cleavage	| longifolia2 | Chr3:396012-399960 REVERSE LENGTH=3481 | 201606
AT4G26330	TTGGAAGCGGCTGGACTAGTC	SisRNA25	5	-1	1	21	663	683	GGCUAGGCUAGCUGUGUUCAA	Cleavage	| Subtilisin-like serine endopeptidase family protein | Chr4:13320408-13323574 FORWARD LENGTH=2354 | 201606
AT5G06500	TTGGAAGCGGCTGGACTAGTC	SisRNA25	5	-1	1	21	126	146	CGCUAGUGUGGUCGUUUUCAA	Cleavage	| AGAMOUS-like 96 | Chr5:1982444-1983205 FORWARD LENGTH=762 | 201606
AT4G36000	TTGGAAGCGGCTGGACTAGTC	SisRNA25	5	-1	1	21	563	583	GGUUGGUCUGGUCGCUUUUGG	Cleavage	| Pathogenesis-related thaumatin superfamily protein | Chr4:17037385-17038955 REVERSE LENGTH=1483 | 201606
AT1G18250	TTGGAAGCGGCTGGACTAGTC	SisRNA25	5	-1	1	21	449	469	CUCUGGUCCGGCCGUUUCUGG	Cleavage	| Pathogenesis-related thaumatin superfamily protein | Chr1:6276777-6278258 REVERSE LENGTH=1232 | 201606
AT1G64790	TTGGAAGCGGCTGGACTAGTC	SisRNA25	5	-1	1	21	3467	3487	GUGUAUUCCAGCUGUUUCCAA	Cleavage	| ILITYHIA | Chr1:24064837-24082183 REVERSE LENGTH=8503 | 201606
AT5G22380	TTGGAAGCGGCTGGACTAGTC	SisRNA25	5	-1	1	21	355	375	ACCUGGUCCAGUCUUUUCCAA	Cleavage	| NAC domain containing protein 90 | Chr5:7408759-7410102 REVERSE LENGTH=937 | 201606
AT1G12210	TTGGAAGCGGCTGGACTAGTC	SisRNA25	5	-1	1	21	1710	1730	GCCUAGUCUAGCUGUUUUGGA	Cleavage	| RPS5-like 1 | Chr1:4140924-4143916 FORWARD LENGTH=2993 | 201606
AT1G12210	TTGGAAGCGGCTGGACTAGTC	SisRNA25	5	-1	1	21	1769	1789	GCCUAGUCUAGCUGUUUUGGA	Cleavage	| RPS5-like 1 | Chr1:4140250-4143605 FORWARD LENGTH=2741 | 201606
AT1G28520	TTGGAAGCGGCTGGACTAGTC	SisRNA25	5	-1	1	21	876	896	GAUUACUGCAGCAGCUUCCAC	Cleavage	| vascular plant one zinc finger protein | Chr1:10029083-10031960 FORWARD LENGTH=2118 | 201606
AT1G28520	TTGGAAGCGGCTGGACTAGTC	SisRNA25	5	-1	1	21	1025	1045	GAUUACUGCAGCAGCUUCCAC	Cleavage	| vascular plant one zinc finger protein | Chr1:10029150-10031913 FORWARD LENGTH=2102 | 201606
AT1G28520	TTGGAAGCGGCTGGACTAGTC	SisRNA25	5	-1	1	21	857	877	GAUUACUGCAGCAGCUUCCAC	Cleavage	| vascular plant one zinc finger protein | Chr1:10029150-10031913 FORWARD LENGTH=1934 | 201606
AT1G49190	TTGGAAGCGGCTGGACTAGTC	SisRNA25	5	-1	1	21	942	962	GAAUGGUCCAGCCACUUUGAA	Cleavage	| response regulator 19 | Chr1:18191342-18193598 FORWARD LENGTH=1224 | 201606
AT1G49190	TTGGAAGCGGCTGGACTAGTC	SisRNA25	5	-1	1	21	1662	1682	GAAUGGUCCAGCCACUUUGAA	Cleavage	| response regulator 19 | Chr1:18191267-18193782 FORWARD LENGTH=2128 | 201606
AT2G16650	TTGGAAGCGGCTGGACTAGTC	SisRNA25	5	-1	1	21	549	569	GGCUAGACUGGCUGCUGCUAA	Cleavage	| proteinaceous RNase P 2 | Chr2:7215699-7218527 REVERSE LENGTH=2029 | 201606
AT3G45950	TTGGAAGCGGCTGGACTAGTC	SisRNA25	5	-1	1	21	191	211	GACGGCUUCAGUUGCUUUUAA	Cleavage	| Pre-mRNA splicing Prp18-interacting factor | Chr3:16889461-16890803 REVERSE LENGTH=1343 | 201606
AT4G11050	TTGGAAGCGGCTGGACTAGTC	SisRNA25	5	-1	1	21	2152	2172	AACUAGUUCACCUGCUUUUGA	Translation	| glycosyl hydrolase 9C3 | Chr4:6747234-6751536 REVERSE LENGTH=2370 | 201606
AT4G11050	TTGGAAGCGGCTGGACTAGTC	SisRNA25	5	-1	1	21	2138	2158	AACUAGUUCACCUGCUUUUGA	Translation	| glycosyl hydrolase 9C3 | Chr4:6747254-6751525 REVERSE LENGTH=2336 | 201606
AT4G36000	TTGGAAGCGGCTGGACTAGTC	SisRNA25	5	-1	1	21	462	482	GGUUGGUCUGGUCGCUUUUGG	Cleavage	| Pathogenesis-related thaumatin superfamily protein | Chr4:17037385-17038955 REVERSE LENGTH=1382 | 201606
AT5G23540	TTGGAAGCGGCTGGACTAGTC	SisRNA25	5	-1	1	21	994	1014	UACUUCUCCAGCCGCUUCAAG	Cleavage	| Mov34/MPN/PAD-1 family protein | Chr5:7937669-7939592 FORWARD LENGTH=1240 | 201606
AT5G37510	TTGGAAGCGGCTGGACTAGTC	SisRNA25	5	-1	1	21	1997	2016	GACUGUUCCAGCUG-UUCCAA	Cleavage	| NADH-ubiquinone dehydrogenase | Chr5:14897410-14900647 FORWARD LENGTH=2527 | 201606
AT1G36325	TTGGAAGCGGCTGGACTAGTC	SisRNA25	5	-1	1	21	31	52	GAUUACUAUCAGCCGUUUCUAA	Cleavage	| GCK domain protein | Chr1:13681704-13683045 REVERSE LENGTH=213 | 201606
AT5G48940	TTGGAAGCGGCTGGACTAGTC	SisRNA25	4.5	-1	1	21	978	999	GACUUGUCCGGCACGCUUCCAA	Cleavage	| Leucine-rich repeat transmembrane protein kinase family protein | Chr5:19839663-19843859 FORWARD LENGTH=3645 | 201606
AT3G47350	TTGGAAGCGGCTGGACTAGTC	SisRNA25	5	-1	1	21	1179	1200	AACUAGUUCAGUUCGCUUCCAA	Cleavage	| hydroxysteroid dehydrogenase 2 | Chr3:17446818-17450742 FORWARD LENGTH=2605 | 201606
AT2G32780	TACAACTTTCAACAACGGATC	sRNA_26	3.5	-1	1	21	472	492	GAUUUGUUGCUGGAAGUUGUG	Cleavage	| ubiquitin-specific protease 1 | Chr2:13898410-13901870 REVERSE LENGTH=3273 | 201606
AT4G08480	TACAACTTTCAACAACGGATC	sRNA_26	4	-1	1	21	2571	2591	GGUUGGUUGUUGUAAGUUGUG	Cleavage	| mitogen-activated protein kinase kinase kinase 9 | Chr4:5387351-5391575 REVERSE LENGTH=3207 | 201606
AT5G43660	TACAACTTTCAACAACGGATC	sRNA_26	4	-1	1	21	800	820	GAUUCGUUAUUGAAAAUUGUG	Cleavage	| 2-oxoglutarate (2OG) and Fe(II)-dependent oxygenase superfamily protein | Chr5:17535970-17538392 REVERSE LENGTH=1532 | 201606
AT5G43660	TACAACTTTCAACAACGGATC	sRNA_26	4	-1	1	21	833	853	GAUUCGUUAUUGAAAAUUGUG	Cleavage	| 2-oxoglutarate (2OG) and Fe(II)-dependent oxygenase superfamily protein | Chr5:17536085-17538425 REVERSE LENGTH=1542 | 201606
AT5G61540	TACAACTTTCAACAACGGATC	sRNA_26	4	-1	1	21	323	343	AAGCUGUUGUUGAAGGUUGUU	Cleavage	| N-terminal nucleophile aminohydrolases (Ntn hydrolases) superfamily protein | Chr5:24744853-24747542 FORWARD LENGTH=1604 | 201606
AT5G43660	TACAACTTTCAACAACGGATC	sRNA_26	4	-1	1	21	783	803	GAUUCGUUAUUGAAAAUUGUG	Cleavage	| 2-oxoglutarate (2OG) and Fe(II)-dependent oxygenase superfamily protein | Chr5:17535976-17538375 REVERSE LENGTH=1585 | 201606
AT5G27390	TACAACTTTCAACAACGGATC	sRNA_26	4	-1	1	21	1202	1222	GUUGUGUUGUUGAAAGUUGAA	Cleavage	| tagatose-6-phosphate ketose/aldose isomerase%2C putative (Mog1/PsbP/DUF1795-like photosystem II reaction center PsbP family protein) | Chr5:9674326-9676219 REVERSE LENGTH=1228 | 201606
AT4G23290	TACAACTTTCAACAACGGATC	sRNA_26	4	-1	1	21	1759	1779	GGAUCGUUGUUGGAACUUGUA	Cleavage	| cysteine-rich RLK (RECEPTOR-like protein kinase) 21 | Chr4:12177734-12180936 REVERSE LENGTH=2246 | 201606
AT4G23290	TACAACTTTCAACAACGGATC	sRNA_26	4	-1	1	21	1888	1908	GGAUCGUUGUUGGAACUUGUA	Cleavage	| cysteine-rich RLK (RECEPTOR-like protein kinase) 21 | Chr4:12177734-12180936 REVERSE LENGTH=2375 | 201606
AT5G27390	TACAACTTTCAACAACGGATC	sRNA_26	4	-1	1	21	1104	1124	GUUGUGUUGUUGAAAGUUGAA	Cleavage	| tagatose-6-phosphate ketose/aldose isomerase%2C putative (Mog1/PsbP/DUF1795-like photosystem II reaction center PsbP family protein) | Chr5:9674320-9676214 REVERSE LENGTH=1136 | 201606
AT5G43660	TACAACTTTCAACAACGGATC	sRNA_26	4	-1	1	21	776	796	GAUUCGUUAUUGAAAAUUGUG	Cleavage	| 2-oxoglutarate (2OG) and Fe(II)-dependent oxygenase superfamily protein | Chr5:17536337-17538595 REVERSE LENGTH=1233 | 201606
AT5G43660	TACAACTTTCAACAACGGATC	sRNA_26	4	-1	1	21	776	796	GAUUCGUUAUUGAAAAUUGUG	Cleavage	| 2-oxoglutarate (2OG) and Fe(II)-dependent oxygenase superfamily protein | Chr5:17536082-17538595 REVERSE LENGTH=1396 | 201606
AT5G61540	TACAACTTTCAACAACGGATC	sRNA_26	4	-1	1	21	323	343	AAGCUGUUGUUGAAGGUUGUU	Cleavage	| N-terminal nucleophile aminohydrolases (Ntn hydrolases) superfamily protein | Chr5:24744853-24747542 FORWARD LENGTH=1506 | 201606
AT5G61540	TACAACTTTCAACAACGGATC	sRNA_26	4	-1	1	21	197	217	AAGCUGUUGUUGAAGGUUGUU	Cleavage	| N-terminal nucleophile aminohydrolases (Ntn hydrolases) superfamily protein | Chr5:24744979-24747499 FORWARD LENGTH=1429 | 201606
AT1G79350	TACAACTTTCAACAACGGATC	sRNA_26	4.5	-1	1	21	2088	2108	GAGCUCUUGUUGAAAUUUGUG	Cleavage	| RING/FYVE/PHD zinc finger superfamily protein | Chr1:29844621-29853466 REVERSE LENGTH=4347 | 201606
AT2G01330	TACAACTTTCAACAACGGATC	sRNA_26	4.5	-1	1	21	1975	1995	UAACCGUCCUUGAAAGUUGUA	Cleavage	| nucleotide binding protein | Chr2:158183-160870 REVERSE LENGTH=2185 | 201606
AT4G24390	TACAACTTTCAACAACGGATC	sRNA_26	4.5	-1	1	21	1710	1730	GAUACGUUCUUGAGGGUUGUC	Cleavage	| RNI-like superfamily protein | Chr4:12613590-12616117 REVERSE LENGTH=2342 | 201606
AT2G30590	TACAACTTTCAACAACGGATC	sRNA_26	4.5	-1	1	21	499	519	GAGCAGCUGUUGAGAGUUGUC	Cleavage	| WRKY DNA-binding protein 21 | Chr2:13033418-13035797 FORWARD LENGTH=2110 | 201606
AT5G04930	TACAACTTTCAACAACGGATC	sRNA_26	4.5	-1	1	21	4062	4082	GAUCCAUUGUUGCAGCUUGUA	Cleavage	| aminophospholipid ATPase 1 | Chr5:1444638-1449879 FORWARD LENGTH=4659 | 201606
AT5G42610	TACAACTTTCAACAACGGATC	sRNA_26	4.5	-1	1	21	382	401	GAUCUGUUGU-GAGAGUUGUG	Translation	| calcium uniporter (DUF607) | Chr5:17062455-17064047 FORWARD LENGTH=1047 | 201606
AT5G45720	TACAACTTTCAACAACGGATC	sRNA_26	4.5	-1	1	21	3551	3571	CAUUCGUUGUUGAAGCUUGUC	Cleavage	| AAA-type ATPase family protein | Chr5:18543193-18547341 REVERSE LENGTH=3758 | 201606
AT2G17060	TACAACTTTCAACAACGGATC	sRNA_26	4.5	-1	1	21	3323	3343	GUUCCAUUGUUGGAGGUUGGA	Cleavage	| Disease resistance protein (TIR-NBS-LRR class) family | Chr2:7422336-7427119 FORWARD LENGTH=3979 | 201606
AT2G29390	TACAACTTTCAACAACGGATC	sRNA_26	4.5	-1	1	21	1418	1438	GAUUCGAUGUUGAAAUUUAUA	Cleavage	| sterol 4-alpha-methyl-oxidase 2-2 | Chr2:12610543-12612646 REVERSE LENGTH=1474 | 201606
AT2G29390	TACAACTTTCAACAACGGATC	sRNA_26	4.5	-1	1	21	1073	1093	GAUUCGAUGUUGAAAUUUAUA	Cleavage	| sterol 4-alpha-methyl-oxidase 2-2 | Chr2:12610543-12612894 REVERSE LENGTH=1129 | 201606
AT4G24390	TACAACTTTCAACAACGGATC	sRNA_26	4.5	-1	1	21	1831	1851	GAUACGUUCUUGAGGGUUGUC	Cleavage	| RNI-like superfamily protein | Chr4:12613076-12616238 REVERSE LENGTH=2675 | 201606
AT4G36030	TACAACTTTCAACAACGGATC	sRNA_26	4.5	-1	1	21	799	819	AACCCUUUGUUGAAACUUGUA	Cleavage	| armadillo repeat only 3 | Chr4:17044875-17047315 REVERSE LENGTH=2371 | 201606
AT3G48040	TACAACTTTCAACAACGGATC	sRNA_26	4.5	-1	1	21	186	206	GUUUCUUCGUUGAAAGUUGUU	Cleavage	| RHO-related protein from plants 10 | Chr3:17731337-17733513 FORWARD LENGTH=1224 | 201606
AT2G29390	TACAACTTTCAACAACGGATC	sRNA_26	4.5	-1	1	21	868	888	GAUUCGAUGUUGAAAUUUAUA	Cleavage	| sterol 4-alpha-methyl-oxidase 2-2 | Chr2:12610543-12611978 REVERSE LENGTH=924 | 201606
AT2G29390	TACAACTTTCAACAACGGATC	sRNA_26	4.5	-1	1	21	1083	1103	GAUUCGAUGUUGAAAUUUAUA	Cleavage	| sterol 4-alpha-methyl-oxidase 2-2 | Chr2:12610543-12612793 REVERSE LENGTH=1139 | 201606
AT2G29390	TACAACTTTCAACAACGGATC	sRNA_26	4.5	-1	1	21	1080	1100	GAUUCGAUGUUGAAAUUUAUA	Cleavage	| sterol 4-alpha-methyl-oxidase 2-2 | Chr2:12610508-12612937 REVERSE LENGTH=1171 | 201606
AT2G29390	TACAACTTTCAACAACGGATC	sRNA_26	4.5	-1	1	21	952	972	GAUUCGAUGUUGAAAUUUAUA	Cleavage	| sterol 4-alpha-methyl-oxidase 2-2 | Chr2:12610543-12612491 REVERSE LENGTH=1008 | 201606
AT3G44755	TACAACTTTCAACAACGGATC	sRNA_26	4.5	-1	1	21	482	502	GGUGGGUUGUUGAAGGUGGUA	Cleavage	| hypothetical protein | Chr3:16301834-16302731 FORWARD LENGTH=619 | 201606
AT3G48040	TACAACTTTCAACAACGGATC	sRNA_26	4.5	-1	1	21	186	206	GUUUCUUCGUUGAAAGUUGUU	Cleavage	| RHO-related protein from plants 10 | Chr3:17731337-17733513 FORWARD LENGTH=1123 | 201606
AT5G45720	TACAACTTTCAACAACGGATC	sRNA_26	4.5	-1	1	21	3385	3405	CAUUCGUUGUUGAAGCUUGUC	Cleavage	| AAA-type ATPase family protein | Chr5:18542973-18547205 REVERSE LENGTH=3812 | 201606
AT2G45040	TACAACTTTCAACAACGGATC	sRNA_26	5	-1	1	21	1290	1310	AAUUUGUUGUUCAAAGUAGUA	Translation	| Matrixin family protein | Chr2:18577500-18578945 FORWARD LENGTH=1446 | 201606
AT3G20935	TACAACTTTCAACAACGGATC	sRNA_26	5	-1	1	21	850	870	GAUUUGUUGUUGGAAGCUAUG	Cleavage	| cytochrome P450%2C family 705%2C subfamily A%2C polypeptide 28 | Chr3:7334179-7336013 FORWARD LENGTH=1739 | 201606
AT3G09780	TACAACTTTCAACAACGGATC	sRNA_26	5	-1	1	21	2492	2512	GAGCCGUUGUUGAAACUUGCU	Cleavage	| CRINKLY4 related 1 | Chr3:3000714-3003454 REVERSE LENGTH=2741 | 201606
AT3G26520	TACAACTTTCAACAACGGATC	sRNA_26	5	-1	1	21	1101	1120	GGUUUGUUGUUGGA-GUUGUA	Cleavage	| tonoplast intrinsic protein 2 | Chr3:9722443-9723904 REVERSE LENGTH=1290 | 201606
AT4G14905	TACAACTTTCAACAACGGATC	sRNA_26	5	-1	1	21	567	587	UAUAUGUUGUCGGAGGUUGUA	Translation	| Galactose oxidase/kelch repeat superfamily protein | Chr4:8526358-8528010 REVERSE LENGTH=1653 | 201606
AT1G09470	TACAACTTTCAACAACGGATC	sRNA_26	5	-1	1	21	97	117	GAUCCUUUGUUGAAGGAUUUG	Cleavage	| myosin heavy chain%2C cardiac protein | Chr1:3055231-3056997 REVERSE LENGTH=1237 | 201606
AT1G73350	TACAACTTTCAACAACGGATC	sRNA_26	5	-1	1	21	933	953	GAUUUGCUGAGGAAAGUUGUA	Translation	| ankyrin repeat protein | Chr1:27575493-27577283 REVERSE LENGTH=1395 | 201606
AT5G41060	TACAACTTTCAACAACGGATC	sRNA_26	5	-1	1	21	1399	1419	GAUCAGUUGUUGGCGGUUUUA	Cleavage	| DHHC-type zinc finger family protein | Chr5:16435153-16437805 FORWARD LENGTH=1947 | 201606
AT3G13860	TACAACTTTCAACAACGGATC	sRNA_26	5	-1	1	21	983	1003	AACUCUUUGUUGAAAGUUUUA	Cleavage	| heat shock protein 60-3A | Chr3:4561517-4565335 REVERSE LENGTH=2108 | 201606
AT5G11470	TACAACTTTCAACAACGGATC	sRNA_26	5	-1	1	21	860	880	CAUUUGAUGUUGGAAGUUGCA	Cleavage	| bromo-adjacent homology (BAH) domain-containing protein | Chr5:3662634-3668214 REVERSE LENGTH=2742 | 201606
AT2G21230	TACAACTTTCAACAACGGATC	sRNA_26	5	-1	1	21	1912	1932	GUUCUGUUUUUGGAAGUUUUA	Cleavage	| Basic-leucine zipper (bZIP) transcription factor family protein | Chr2:9093636-9096347 REVERSE LENGTH=2132 | 201606
AT1G62870	TACAACTTTCAACAACGGATC	sRNA_26	5	-1	1	21	1802	1822	UAUUUGUUGUUGAAGCUUGUU	Cleavage	| hypothetical protein | Chr1:23283912-23286797 REVERSE LENGTH=2886 | 201606
AT1G26360	TACAACTTTCAACAACGGATC	sRNA_26	5	-1	1	21	1422	1442	GAUUUGUUUUUGAAAGUUGCU	Cleavage	| methyl esterase 13 | Chr1:9118822-9121227 REVERSE LENGTH=1558 | 201606
AT5G05090	TACAACTTTCAACAACGGATC	sRNA_26	5	-1	1	21	1199	1219	GAUUUGUUCUUAAAAGUUGUU	Translation	| Homeodomain-like superfamily protein | Chr5:1503232-1504494 FORWARD LENGTH=1263 | 201606
AT1G65430	TACAACTTTCAACAACGGATC	sRNA_26	5	-1	1	21	859	879	AUUUUGUUGUUGGAAGUGGUA	Cleavage	| IBR domain-containing protein | Chr1:24300829-24306338 REVERSE LENGTH=2219 | 201606
AT1G16720	TACAACTTTCAACAACGGATC	sRNA_26	5	-1	1	21	935	955	AAUCCGCUGUUGAAAGCUGCA	Cleavage	| high chlorophyll fluorescence phenotype 173 | Chr1:5722891-5726478 FORWARD LENGTH=2297 | 201606
AT1G68070	TACAACTTTCAACAACGGATC	sRNA_26	5	-1	1	21	1436	1456	GUUUCUUUGUUGAAAUUUGUU	Cleavage	| Zinc finger%2C C3HC4 type (RING finger) family protein | Chr1:25515232-25517061 REVERSE LENGTH=1506 | 201606
AT1G29418	TACAACTTTCAACAACGGATC	sRNA_26	5	-1	1	21	329	349	UGUCUGUUGUUUAAUGUUGUA	Translation	| transmembrane protein | Chr1:10300631-10301302 FORWARD LENGTH=425 | 201606
AT1G28140	TACAACTTTCAACAACGGATC	sRNA_26	5	-1	1	21	1539	1559	AAUCCCUAGUUGUGAGUUGUA	Cleavage	| integral membrane family protein | Chr1:9831876-9834510 REVERSE LENGTH=2116 | 201606
AT4G38060	TACAACTTTCAACAACGGATC	sRNA_26	5	-1	1	21	1103	1123	GAGCUGUUGUUGAAGGCUCUA	Cleavage	| hypothetical protein | Chr4:17873001-17875201 REVERSE LENGTH=2201 | 201606
AT3G55380	TACAACTTTCAACAACGGATC	sRNA_26	5	-1	1	21	82	102	GAUCUUUUGUUGGAGAUUGUU	Cleavage	| ubiquitin-conjugating enzyme 14 | Chr3:20531069-20533285 FORWARD LENGTH=1345 | 201606
AT3G56170	TACAACTTTCAACAACGGATC	sRNA_26	5	-1	1	21	1357	1376	GAUCUGUUGUUGUAA-UUGUA	Cleavage	| Ca-2+ dependent nuclease | Chr3:20842145-20844537 FORWARD LENGTH=1501 | 201606
AT5G28190	TACAACTTTCAACAACGGATC	sRNA_26	5	-1	1	21	323	343	UAGCUGUUGUUGAAGAUUGUG	Cleavage	| transmembrane protein | Chr5:10167850-10170696 REVERSE LENGTH=2520 | 201606
AT5G57180	TACAACTTTCAACAACGGATC	sRNA_26	5	-1	1	21	1551	1571	GGUCCGUUGUUGAAGCUUGAU	Cleavage	| chloroplast import apparatus 2 | Chr5:23167842-23170146 FORWARD LENGTH=2305 | 201606
AT3G17650	TACAACTTTCAACAACGGATC	sRNA_26	5	-1	1	21	1410	1430	GGUUUGCUGUUGGAGGUUAUA	Cleavage	| YELLOW STRIPE like 5 | Chr3:6034144-6037349 FORWARD LENGTH=2487 | 201606
AT1G73350	TACAACTTTCAACAACGGATC	sRNA_26	5	-1	1	21	340	360	GAUUUGCUGAGGAAAGUUGUA	Translation	| ankyrin repeat protein | Chr1:27575493-27576572 REVERSE LENGTH=802 | 201606
AT1G16720	TACAACTTTCAACAACGGATC	sRNA_26	5	-1	1	21	908	928	AAUCCGCUGUUGAAAGCUGCA	Cleavage	| high chlorophyll fluorescence phenotype 173 | Chr1:5722918-5725947 FORWARD LENGTH=1965 | 201606
AT1G16720	TACAACTTTCAACAACGGATC	sRNA_26	5	-1	1	21	935	955	AAUCCGCUGUUGAAAGCUGCA	Cleavage	| high chlorophyll fluorescence phenotype 173 | Chr1:5722891-5726248 FORWARD LENGTH=2166 | 201606
AT5G41060	TACAACTTTCAACAACGGATC	sRNA_26	5	-1	1	21	1037	1057	GAUCAGUUGUUGGCGGUUUUA	Cleavage	| DHHC-type zinc finger family protein | Chr5:16435906-16437805 FORWARD LENGTH=1585 | 201606
AT5G27300	TACAACTTTCAACAACGGATC	sRNA_26	5	-1	1	21	878	898	CACUUGUUGAUGAGAGUUGUA	Cleavage	| pentatricopeptide (PPR) repeat-containing protein | Chr5:9620810-9623432 FORWARD LENGTH=1748 | 201606
AT1G77870	TACAACTTTCAACAACGGATC	sRNA_26	5	-1	1	21	1134	1154	CAUGCAUUGUGGAAGGUUGUA	Translation	| membrane-anchored ubiquitin-fold protein 5 precursor | Chr1:29284963-29286340 FORWARD LENGTH=1203 | 201606
AT1G09470	TACAACTTTCAACAACGGATC	sRNA_26	5	-1	1	21	388	408	GAUCCUUUGUUGAAGGAUUUG	Cleavage	| myosin heavy chain%2C cardiac protein | Chr1:3055391-3057543 REVERSE LENGTH=1365 | 201606
AT5G44490	TACAACTTTCAACAACGGATC	sRNA_26	5	-1	1	21	1535	1555	UAUCUGUUGUUGACGGUUAUA	Cleavage	| FBD%2C F-box%2C Skp2-like and Leucine Rich Repeat domains containing protein | Chr5:17923852-17925707 FORWARD LENGTH=1685 | 201606
AT1G13320	TACAACTTTCAACAACGGATC	sRNA_26	5	-1	1	21	749	769	UAUUGGCUGUUGAGGGUUGUG	Cleavage	| protein phosphatase 2A subunit A3 | Chr1:4563475-4567750 REVERSE LENGTH=2073 | 201606
AT5G41060	TACAACTTTCAACAACGGATC	sRNA_26	5	-1	1	21	1050	1070	GAUCAGUUGUUGGCGGUUUUA	Cleavage	| DHHC-type zinc finger family protein | Chr5:16435700-16437747 FORWARD LENGTH=1540 | 201606
AT3G47370	TACAACTTTCAACAACGGATC	sRNA_26	5	-1	1	21	106	125	GAUCUUUUGUUGAA-GUUGUG	Cleavage	| Ribosomal protein S10p/S20e family protein | Chr3:17453478-17454642 REVERSE LENGTH=767 | 201606
AT3G53350	TACAACTTTCAACAACGGATC	sRNA_26	5	-1	1	21	1629	1649	CAUUUGUUGAUGAAAUUUGUA	Cleavage	| ROP interactive partner 4 | Chr3:19780058-19782230 REVERSE LENGTH=1649 | 201606
AT1G73350	TACAACTTTCAACAACGGATC	sRNA_26	5	-1	1	21	643	663	GAUUUGCUGAGGAAAGUUGUA	Translation	| ankyrin repeat protein | Chr1:27575377-27577283 REVERSE LENGTH=1221 | 201606
AT5G50580	TACAACTTTCAACAACGGATC	sRNA_26	5	-1	1	21	1159	1179	AGUUCCUUGUUGAAGAUUGUA	Cleavage	| SUMO-activating enzyme 1B | Chr5:20585349-20587761 FORWARD LENGTH=1474 | 201606
AT5G27300	TACAACTTTCAACAACGGATC	sRNA_26	5	-1	1	21	953	973	CACUUGUUGAUGAGAGUUGUA	Cleavage	| pentatricopeptide (PPR) repeat-containing protein | Chr5:9620810-9625136 FORWARD LENGTH=1874 | 201606
AT1G13320	TACAACTTTCAACAACGGATC	sRNA_26	5	-1	1	21	927	947	UAUUGGCUGUUGAGGGUUGUG	Cleavage	| protein phosphatase 2A subunit A3 | Chr1:4563428-4567765 REVERSE LENGTH=2296 | 201606
AT4G23620	TACAACTTTCAACAACGGATC	sRNA_26	5	-1	1	21	553	573	GGUGCUUUGUUGAAAGUUGAU	Cleavage	| Ribosomal protein L25/Gln-tRNA synthetase%2C anti-codon-binding domain-containing protein | Chr4:12314583-12316725 REVERSE LENGTH=1294 | 201606
AT5G57180	TACAACTTTCAACAACGGATC	sRNA_26	5	-1	1	21	1619	1639	GGUCCGUUGUUGAAGCUUGAU	Cleavage	| chloroplast import apparatus 2 | Chr5:23167774-23171025 FORWARD LENGTH=2625 | 201606
AT3G53350	TACAACTTTCAACAACGGATC	sRNA_26	5	-1	1	21	1824	1844	CAUUUGUUGAUGAAAUUUGUA	Cleavage	| ROP interactive partner 4 | Chr3:19779978-19781985 REVERSE LENGTH=1924 | 201606
AT2G21230	TACAACTTTCAACAACGGATC	sRNA_26	5	-1	1	21	1831	1851	GUUCUGUUUUUGGAAGUUUUA	Cleavage	| Basic-leucine zipper (bZIP) transcription factor family protein | Chr2:9093607-9096414 REVERSE LENGTH=2080 | 201606
AT3G17650	TACAACTTTCAACAACGGATC	sRNA_26	5	-1	1	21	1445	1465	GGUUUGCUGUUGGAGGUUAUA	Cleavage	| YELLOW STRIPE like 5 | Chr3:6034109-6037242 FORWARD LENGTH=2498 | 201606
AT1G13320	TACAACTTTCAACAACGGATC	sRNA_26	5	-1	1	21	848	868	UAUUGGCUGUUGAGGGUUGUG	Cleavage	| protein phosphatase 2A subunit A3 | Chr1:4563428-4567849 REVERSE LENGTH=2217 | 201606
AT1G49640	TACAACTTTCAACAACGGATC	sRNA_26	5	-1	1	21	850	870	GAUCCGUGGUUUAAUGUUGUU	Translation	| alpha/beta-Hydrolases superfamily protein | Chr1:18375538-18376806 REVERSE LENGTH=1269 | 201606
AT1G09470	TACAACTTTCAACAACGGATC	sRNA_26	5	-1	1	21	362	382	GAUCCUUUGUUGAAGGAUUUG	Cleavage	| myosin heavy chain%2C cardiac protein | Chr1:3055236-3057543 REVERSE LENGTH=1494 | 201606
AT1G13320	TACAACTTTCAACAACGGATC	sRNA_26	5	-1	1	21	802	822	UAUUGGCUGUUGAGGGUUGUG	Cleavage	| protein phosphatase 2A subunit A3 | Chr1:4563471-4567807 REVERSE LENGTH=2128 | 201606
AT1G73350	TACAACTTTCAACAACGGATC	sRNA_26	5	-1	1	21	355	375	GAUUUGCUGAGGAAAGUUGUA	Translation	| ankyrin repeat protein | Chr1:27575493-27577126 REVERSE LENGTH=817 | 201606
AT1G73350	TACAACTTTCAACAACGGATC	sRNA_26	5	-1	1	21	518	538	GAUUUGCUGAGGAAAGUUGUA	Translation	| ankyrin repeat protein | Chr1:27575377-27577283 REVERSE LENGTH=1096 | 201606
AT1G73350	TACAACTTTCAACAACGGATC	sRNA_26	5	-1	1	21	558	578	GAUUUGCUGAGGAAAGUUGUA	Translation	| ankyrin repeat protein | Chr1:27575377-27577283 REVERSE LENGTH=1136 | 201606
AT1G73350	TACAACTTTCAACAACGGATC	sRNA_26	5	-1	1	21	603	623	GAUUUGCUGAGGAAAGUUGUA	Translation	| ankyrin repeat protein | Chr1:27575377-27577283 REVERSE LENGTH=1181 | 201606
AT3G28870	TACAACTTTCAACAACGGATC	sRNA_26	5	-1	1	21	487	507	GAUAUGUUGAUGAGAGUUCUA	Cleavage	| paired amphipathic helix SIN3-like protein | Chr3:10890355-10891839 FORWARD LENGTH=1068 | 201606
AT3G53350	TACAACTTTCAACAACGGATC	sRNA_26	5	-1	1	21	1585	1605	CAUUUGUUGAUGAAAUUUGUA	Cleavage	| ROP interactive partner 4 | Chr3:19779978-19782750 REVERSE LENGTH=1685 | 201606
AT3G53350	TACAACTTTCAACAACGGATC	sRNA_26	5	-1	1	21	1733	1753	CAUUUGUUGAUGAAAUUUGUA	Cleavage	| ROP interactive partner 4 | Chr3:19779978-19781985 REVERSE LENGTH=1833 | 201606
AT3G53350	TACAACTTTCAACAACGGATC	sRNA_26	5	-1	1	21	1676	1696	CAUUUGUUGAUGAAAUUUGUA	Cleavage	| ROP interactive partner 4 | Chr3:19779978-19782750 REVERSE LENGTH=1776 | 201606
AT4G14905	TACAACTTTCAACAACGGATC	sRNA_26	5	-1	1	21	567	587	UAUAUGUUGUCGGAGGUUGUA	Translation	| Galactose oxidase/kelch repeat superfamily protein | Chr4:8526311-8528010 REVERSE LENGTH=1464 | 201606
AT4G23620	TACAACTTTCAACAACGGATC	sRNA_26	5	-1	1	21	569	589	GGUGCUUUGUUGAAAGUUGAU	Cleavage	| Ribosomal protein L25/Gln-tRNA synthetase%2C anti-codon-binding domain-containing protein | Chr4:12314776-12316702 REVERSE LENGTH=1117 | 201606
AT4G38060	TACAACTTTCAACAACGGATC	sRNA_26	5	-1	1	21	539	559	GAGCUGUUGUUGAAGGCUCUA	Cleavage	| hypothetical protein | Chr4:17873062-17874803 REVERSE LENGTH=1316 | 201606
AT4G38060	TACAACTTTCAACAACGGATC	sRNA_26	5	-1	1	21	1103	1123	GAGCUGUUGUUGAAGGCUCUA	Cleavage	| hypothetical protein | Chr4:17873001-17875201 REVERSE LENGTH=1941 | 201606
AT4G38060	TACAACTTTCAACAACGGATC	sRNA_26	5	-1	1	21	578	598	GAGCUGUUGUUGAAGGCUCUA	Cleavage	| hypothetical protein | Chr4:17873485-17875268 REVERSE LENGTH=932 | 201606
AT5G11470	TACAACTTTCAACAACGGATC	sRNA_26	5	-1	1	21	569	589	CAUUUGAUGUUGGAAGUUGCA	Cleavage	| bromo-adjacent homology (BAH) domain-containing protein | Chr5:3662717-3667923 REVERSE LENGTH=2275 | 201606
AT5G27300	TACAACTTTCAACAACGGATC	sRNA_26	5	-1	1	21	878	898	CACUUGUUGAUGAGAGUUGUA	Cleavage	| pentatricopeptide (PPR) repeat-containing protein | Chr5:9620810-9625023 FORWARD LENGTH=1686 | 201606
AT5G41060	TACAACTTTCAACAACGGATC	sRNA_26	5	-1	1	21	939	959	GAUCAGUUGUUGGCGGUUUUA	Cleavage	| DHHC-type zinc finger family protein | Chr5:16435915-16437756 FORWARD LENGTH=1438 | 201606
AT5G50580	TACAACTTTCAACAACGGATC	sRNA_26	5	-1	1	21	1153	1173	AGUUCCUUGUUGAAGAUUGUA	Cleavage	| SUMO-activating enzyme 1B | Chr5:20585349-20587596 FORWARD LENGTH=1303 | 201606
AT5G50680	TACAACTTTCAACAACGGATC	sRNA_26	5	-1	1	21	1117	1137	AGUUCCUUGUUGAAGAUUGUA	Cleavage	| SUMO activating enzyme 1B | Chr5:20618733-20621103 FORWARD LENGTH=1432 | 201606
AT5G50680	TACAACTTTCAACAACGGATC	sRNA_26	5	-1	1	21	1101	1121	AGUUCCUUGUUGAAGAUUGUA	Cleavage	| SUMO activating enzyme 1B | Chr5:20618743-20620962 FORWARD LENGTH=1275 | 201606
AT5G57180	TACAACTTTCAACAACGGATC	sRNA_26	5	-1	1	21	1619	1639	GGUCCGUUGUUGAAGCUUGAU	Cleavage	| chloroplast import apparatus 2 | Chr5:23167774-23171025 FORWARD LENGTH=2189 | 201606
AT5G57180	TACAACTTTCAACAACGGATC	sRNA_26	5	-1	1	21	1551	1571	GGUCCGUUGUUGAAGCUUGAU	Cleavage	| chloroplast import apparatus 2 | Chr5:23167842-23170146 FORWARD LENGTH=2211 | 201606
AT3G63070	TACAACTTTCAACAACGGATC	sRNA_26	5	-1	1	21	1275	1296	GAUGCCGUUGGUGAGGGUUGUG	Cleavage	| Tudor/PWWP/MBT domain-containing protein | Chr3:23302365-23309658 FORWARD LENGTH=4429 | 201606
AT2G32780	ACAACTTTCAACAACGGATCT	SisRNA28	3	-1	1	21	471	491	AGAUUUGUUGCUGGAAGUUGU	Translation	| ubiquitin-specific protease 1 | Chr2:13898410-13901870 REVERSE LENGTH=3273 | 201606
AT1G26360	ACAACTTTCAACAACGGATCT	SisRNA28	3.5	-1	1	21	1421	1441	AGAUUUGUUUUUGAAAGUUGC	Cleavage	| methyl esterase 13 | Chr1:9118822-9121227 REVERSE LENGTH=1558 | 201606
AT4G24390	ACAACTTTCAACAACGGATCT	SisRNA28	3.5	-1	1	21	1709	1729	AGAUACGUUCUUGAGGGUUGU	Cleavage	| RNI-like superfamily protein | Chr4:12613590-12616117 REVERSE LENGTH=2342 | 201606
AT2G30590	ACAACTTTCAACAACGGATCT	SisRNA28	3.5	-1	1	21	498	518	AGAGCAGCUGUUGAGAGUUGU	Cleavage	| WRKY DNA-binding protein 21 | Chr2:13033418-13035797 FORWARD LENGTH=2110 | 201606
AT5G45720	ACAACTTTCAACAACGGATCT	SisRNA28	3.5	-1	1	21	3550	3570	ACAUUCGUUGUUGAAGCUUGU	Cleavage	| AAA-type ATPase family protein | Chr5:18543193-18547341 REVERSE LENGTH=3758 | 201606
AT5G57180	ACAACTTTCAACAACGGATCT	SisRNA28	3.5	-1	1	21	1550	1570	AGGUCCGUUGUUGAAGCUUGA	Cleavage	| chloroplast import apparatus 2 | Chr5:23167842-23170146 FORWARD LENGTH=2305 | 201606
AT4G24390	ACAACTTTCAACAACGGATCT	SisRNA28	3.5	-1	1	21	1830	1850	AGAUACGUUCUUGAGGGUUGU	Cleavage	| RNI-like superfamily protein | Chr4:12613076-12616238 REVERSE LENGTH=2675 | 201606
AT4G23620	ACAACTTTCAACAACGGATCT	SisRNA28	3.5	-1	1	21	552	572	AGGUGCUUUGUUGAAAGUUGA	Cleavage	| Ribosomal protein L25/Gln-tRNA synthetase%2C anti-codon-binding domain-containing protein | Chr4:12314583-12316725 REVERSE LENGTH=1294 | 201606
AT5G57180	ACAACTTTCAACAACGGATCT	SisRNA28	3.5	-1	1	21	1618	1638	AGGUCCGUUGUUGAAGCUUGA	Cleavage	| chloroplast import apparatus 2 | Chr5:23167774-23171025 FORWARD LENGTH=2625 | 201606
AT4G23620	ACAACTTTCAACAACGGATCT	SisRNA28	3.5	-1	1	21	568	588	AGGUGCUUUGUUGAAAGUUGA	Cleavage	| Ribosomal protein L25/Gln-tRNA synthetase%2C anti-codon-binding domain-containing protein | Chr4:12314776-12316702 REVERSE LENGTH=1117 | 201606
AT5G45720	ACAACTTTCAACAACGGATCT	SisRNA28	3.5	-1	1	21	3384	3404	ACAUUCGUUGUUGAAGCUUGU	Cleavage	| AAA-type ATPase family protein | Chr5:18542973-18547205 REVERSE LENGTH=3812 | 201606
AT5G57180	ACAACTTTCAACAACGGATCT	SisRNA28	3.5	-1	1	21	1618	1638	AGGUCCGUUGUUGAAGCUUGA	Cleavage	| chloroplast import apparatus 2 | Chr5:23167774-23171025 FORWARD LENGTH=2189 | 201606
AT5G57180	ACAACTTTCAACAACGGATCT	SisRNA28	3.5	-1	1	21	1550	1570	AGGUCCGUUGUUGAAGCUUGA	Cleavage	| chloroplast import apparatus 2 | Chr5:23167842-23170146 FORWARD LENGTH=2211 | 201606
AT3G09780	ACAACTTTCAACAACGGATCT	SisRNA28	4	-1	1	21	2491	2511	GGAGCCGUUGUUGAAACUUGC	Cleavage	| CRINKLY4 related 1 | Chr3:3000714-3003454 REVERSE LENGTH=2741 | 201606
AT1G79350	ACAACTTTCAACAACGGATCT	SisRNA28	4	-1	1	21	2087	2107	AGAGCUCUUGUUGAAAUUUGU	Cleavage	| RING/FYVE/PHD zinc finger superfamily protein | Chr1:29844621-29853466 REVERSE LENGTH=4347 | 201606
AT5G05090	ACAACTTTCAACAACGGATCT	SisRNA28	4	-1	1	21	1198	1218	AGAUUUGUUCUUAAAAGUUGU	Cleavage	| Homeodomain-like superfamily protein | Chr5:1503232-1504494 FORWARD LENGTH=1263 | 201606
AT5G42610	ACAACTTTCAACAACGGATCT	SisRNA28	4	-1	1	21	381	400	AGAUCUGUUGU-GAGAGUUGU	Translation	| calcium uniporter (DUF607) | Chr5:17062455-17064047 FORWARD LENGTH=1047 | 201606
AT2G17060	ACAACTTTCAACAACGGATCT	SisRNA28	4	-1	1	21	3322	3342	AGUUCCAUUGUUGGAGGUUGG	Cleavage	| Disease resistance protein (TIR-NBS-LRR class) family | Chr2:7422336-7427119 FORWARD LENGTH=3979 | 201606
AT5G43660	ACAACTTTCAACAACGGATCT	SisRNA28	4	-1	1	21	799	819	GGAUUCGUUAUUGAAAAUUGU	Cleavage	| 2-oxoglutarate (2OG) and Fe(II)-dependent oxygenase superfamily protein | Chr5:17535970-17538392 REVERSE LENGTH=1532 | 201606
AT4G15090	ACAACTTTCAACAACGGATCT	SisRNA28	4	-1	1	21	492	512	AGUUAUGUUGUUGAAAGUUCU	Cleavage	| FRS (FAR1 Related Sequences) transcription factor family | Chr4:8614067-8618173 FORWARD LENGTH=3526 | 201606
AT5G43660	ACAACTTTCAACAACGGATCT	SisRNA28	4	-1	1	21	832	852	GGAUUCGUUAUUGAAAAUUGU	Cleavage	| 2-oxoglutarate (2OG) and Fe(II)-dependent oxygenase superfamily protein | Chr5:17536085-17538425 REVERSE LENGTH=1542 | 201606
AT5G61540	ACAACTTTCAACAACGGATCT	SisRNA28	4	-1	1	21	322	342	GAAGCUGUUGUUGAAGGUUGU	Cleavage	| N-terminal nucleophile aminohydrolases (Ntn hydrolases) superfamily protein | Chr5:24744853-24747542 FORWARD LENGTH=1604 | 201606
AT5G43660	ACAACTTTCAACAACGGATCT	SisRNA28	4	-1	1	21	782	802	GGAUUCGUUAUUGAAAAUUGU	Cleavage	| 2-oxoglutarate (2OG) and Fe(II)-dependent oxygenase superfamily protein | Chr5:17535976-17538375 REVERSE LENGTH=1585 | 201606
AT5G27390	ACAACTTTCAACAACGGATCT	SisRNA28	4	-1	1	21	1201	1221	GGUUGUGUUGUUGAAAGUUGA	Cleavage	| tagatose-6-phosphate ketose/aldose isomerase%2C putative (Mog1/PsbP/DUF1795-like photosystem II reaction center PsbP family protein) | Chr5:9674326-9676219 REVERSE LENGTH=1228 | 201606
AT5G27390	ACAACTTTCAACAACGGATCT	SisRNA28	4	-1	1	21	1103	1123	GGUUGUGUUGUUGAAAGUUGA	Cleavage	| tagatose-6-phosphate ketose/aldose isomerase%2C putative (Mog1/PsbP/DUF1795-like photosystem II reaction center PsbP family protein) | Chr5:9674320-9676214 REVERSE LENGTH=1136 | 201606
AT5G43660	ACAACTTTCAACAACGGATCT	SisRNA28	4	-1	1	21	775	795	GGAUUCGUUAUUGAAAAUUGU	Cleavage	| 2-oxoglutarate (2OG) and Fe(II)-dependent oxygenase superfamily protein | Chr5:17536337-17538595 REVERSE LENGTH=1233 | 201606
AT5G43660	ACAACTTTCAACAACGGATCT	SisRNA28	4	-1	1	21	775	795	GGAUUCGUUAUUGAAAAUUGU	Cleavage	| 2-oxoglutarate (2OG) and Fe(II)-dependent oxygenase superfamily protein | Chr5:17536082-17538595 REVERSE LENGTH=1396 | 201606
AT5G61540	ACAACTTTCAACAACGGATCT	SisRNA28	4	-1	1	21	322	342	GAAGCUGUUGUUGAAGGUUGU	Cleavage	| N-terminal nucleophile aminohydrolases (Ntn hydrolases) superfamily protein | Chr5:24744853-24747542 FORWARD LENGTH=1506 | 201606
AT5G61540	ACAACTTTCAACAACGGATCT	SisRNA28	4	-1	1	21	196	216	GAAGCUGUUGUUGAAGGUUGU	Cleavage	| N-terminal nucleophile aminohydrolases (Ntn hydrolases) superfamily protein | Chr5:24744979-24747499 FORWARD LENGTH=1429 | 201606
AT4G08480	ACAACTTTCAACAACGGATCT	SisRNA28	4.5	-1	1	21	2570	2590	UGGUUGGUUGUUGUAAGUUGU	Cleavage	| mitogen-activated protein kinase kinase kinase 9 | Chr4:5387351-5391575 REVERSE LENGTH=3207 | 201606
AT1G16720	ACAACTTTCAACAACGGATCT	SisRNA28	4.5	-1	1	21	934	954	AAAUCCGCUGUUGAAAGCUGC	Cleavage	| high chlorophyll fluorescence phenotype 173 | Chr1:5722891-5726478 FORWARD LENGTH=2297 | 201606
AT5G04360	ACAACTTTCAACAACGGATCT	SisRNA28	4.5	-1	1	21	2314	2334	AUAUCUGUUGAUGAAAGGUGU	Translation	| limit dextrinase | Chr5:1221461-1228841 FORWARD LENGTH=3445 | 201606
AT1G16720	ACAACTTTCAACAACGGATCT	SisRNA28	4.5	-1	1	21	907	927	AAAUCCGCUGUUGAAAGCUGC	Cleavage	| high chlorophyll fluorescence phenotype 173 | Chr1:5722918-5725947 FORWARD LENGTH=1965 | 201606
AT1G16720	ACAACTTTCAACAACGGATCT	SisRNA28	4.5	-1	1	21	934	954	AAAUCCGCUGUUGAAAGCUGC	Cleavage	| high chlorophyll fluorescence phenotype 173 | Chr1:5722891-5726248 FORWARD LENGTH=2166 | 201606
AT2G41070	ACAACTTTCAACAACGGATCT	SisRNA28	4.5	-1	1	21	761	781	GGAUUUGUUGUUGAGAGCUGG	Cleavage	| Basic-leucine zipper (bZIP) transcription factor family protein | Chr2:17130821-17132370 FORWARD LENGTH=1379 | 201606
AT1G67020	ACAACTTTCAACAACGGATCT	SisRNA28	4.5	-1	1	21	1732	1752	AUAUGUGUUUUUGAGAGUUGU	Cleavage	| transmembrane protein | Chr1:25010710-25012987 REVERSE LENGTH=2278 | 201606
AT2G41070	ACAACTTTCAACAACGGATCT	SisRNA28	4.5	-1	1	21	365	385	GGAUUUGUUGUUGAGAGCUGG	Cleavage	| Basic-leucine zipper (bZIP) transcription factor family protein | Chr2:17129753-17132386 FORWARD LENGTH=999 | 201606
AT3G55160	ACAACTTTCAACAACGGATCT	SisRNA28	4.5	-1	1	21	1484	1504	GGAAUCUUUGUUGAAAAUUGU	Cleavage	| thyroid adenoma-associated-like protein | Chr3:20444502-20452626 REVERSE LENGTH=6975 | 201606
AT2G41070	ACAACTTTCAACAACGGATCT	SisRNA28	4.5	-1	1	21	726	746	GGAUUUGUUGUUGAGAGCUGG	Cleavage	| Basic-leucine zipper (bZIP) transcription factor family protein | Chr2:17130774-17132090 FORWARD LENGTH=1149 | 201606
AT2G41070	ACAACTTTCAACAACGGATCT	SisRNA28	4.5	-1	1	21	651	671	GGAUUUGUUGUUGAGAGCUGG	Cleavage	| Basic-leucine zipper (bZIP) transcription factor family protein | Chr2:17130788-17132370 FORWARD LENGTH=1269 | 201606
AT2G41070	ACAACTTTCAACAACGGATCT	SisRNA28	4.5	-1	1	21	726	746	GGAUUUGUUGUUGAGAGCUGG	Cleavage	| Basic-leucine zipper (bZIP) transcription factor family protein | Chr2:17130774-17132386 FORWARD LENGTH=1360 | 201606
AT3G55160	ACAACTTTCAACAACGGATCT	SisRNA28	4.5	-1	1	21	1353	1373	GGAAUCUUUGUUGAAAAUUGU	Cleavage	| thyroid adenoma-associated-like protein | Chr3:20444535-20452400 REVERSE LENGTH=6791 | 201606
AT3G55160	ACAACTTTCAACAACGGATCT	SisRNA28	4.5	-1	1	21	1484	1504	GGAAUCUUUGUUGAAAAUUGU	Cleavage	| thyroid adenoma-associated-like protein | Chr3:20444502-20452626 REVERSE LENGTH=6955 | 201606
AT5G04360	ACAACTTTCAACAACGGATCT	SisRNA28	4.5	-1	1	21	2327	2347	AUAUCUGUUGAUGAAAGGUGU	Translation	| limit dextrinase | Chr5:1221448-1228722 FORWARD LENGTH=3199 | 201606
AT3G20935	ACAACTTTCAACAACGGATCT	SisRNA28	5	-1	1	21	849	869	GGAUUUGUUGUUGGAAGCUAU	Cleavage	| cytochrome P450%2C family 705%2C subfamily A%2C polypeptide 28 | Chr3:7334179-7336013 FORWARD LENGTH=1739 | 201606
AT1G73350	ACAACTTTCAACAACGGATCT	SisRNA28	5	-1	1	21	932	952	AGAUUUGCUGAGGAAAGUUGU	Translation	| ankyrin repeat protein | Chr1:27575493-27577283 REVERSE LENGTH=1395 | 201606
AT5G41060	ACAACTTTCAACAACGGATCT	SisRNA28	5	-1	1	21	1398	1418	AGAUCAGUUGUUGGCGGUUUU	Cleavage	| DHHC-type zinc finger family protein | Chr5:16435153-16437805 FORWARD LENGTH=1947 | 201606
AT1G49760	ACAACTTTCAACAACGGATCT	SisRNA28	5	-1	1	21	2363	2383	AGAGUUGUUCUUGAAAGUUUU	Cleavage	| poly(A) binding protein 8 | Chr1:18416475-18420111 FORWARD LENGTH=2639 | 201606
AT2G21230	ACAACTTTCAACAACGGATCT	SisRNA28	5	-1	1	21	1911	1931	AGUUCUGUUUUUGGAAGUUUU	Cleavage	| Basic-leucine zipper (bZIP) transcription factor family protein | Chr2:9093636-9096347 REVERSE LENGTH=2132 | 201606
AT1G62870	ACAACTTTCAACAACGGATCT	SisRNA28	5	-1	1	21	1801	1821	UUAUUUGUUGUUGAAGCUUGU	Cleavage	| hypothetical protein | Chr1:23283912-23286797 REVERSE LENGTH=2886 | 201606
AT1G17070	ACAACTTTCAACAACGGATCT	SisRNA28	5	-1	1	21	2250	2270	AGAUAUGUUGAUGGAAGCUGU	Translation	| GC-rich sequence DNA-binding factor-like protein with Tuftelin interacting domain-containing protein | Chr1:5837590-5840332 FORWARD LENGTH=2743 | 201606
AT1G05180	ACAACTTTCAACAACGGATCT	SisRNA28	5	-1	1	21	610	630	AGAUUCAAUGUUGAAACUUGA	Cleavage	| NAD(P)-binding Rossmann-fold superfamily protein | Chr1:1498114-1501953 REVERSE LENGTH=2044 | 201606
AT1G18197	ACAACTTTCAACAACGGATCT	SisRNA28	5	-1	1	21	583	603	AGAUCUGCUGUUGAAGGAUAU	Cleavage	| GCK domain protein | Chr1:6263682-6264925 REVERSE LENGTH=959 | 201606
AT3G17810	ACAACTTTCAACAACGGATCT	SisRNA28	5	-1	1	21	530	550	AGAGCCUUUGAUGAAGGUUGG	Translation	| pyrimidine 1 | Chr3:6093990-6096688 FORWARD LENGTH=1969 | 201606
AT3G06670	ACAACTTTCAACAACGGATCT	SisRNA28	5	-1	1	21	271	291	CGAUUUGGUGUUGGAGGUUGG	Cleavage	| binding protein | Chr3:2105399-2113436 REVERSE LENGTH=3407 | 201606
AT5G04930	ACAACTTTCAACAACGGATCT	SisRNA28	5	-1	1	21	4061	4081	GGAUCCAUUGUUGCAGCUUGU	Cleavage	| aminophospholipid ATPase 1 | Chr5:1444638-1449879 FORWARD LENGTH=4659 | 201606
AT1G68070	ACAACTTTCAACAACGGATCT	SisRNA28	5	-1	1	21	1435	1455	UGUUUCUUUGUUGAAAUUUGU	Cleavage	| Zinc finger%2C C3HC4 type (RING finger) family protein | Chr1:25515232-25517061 REVERSE LENGTH=1506 | 201606
AT4G38060	ACAACTTTCAACAACGGATCT	SisRNA28	5	-1	1	21	1102	1122	AGAGCUGUUGUUGAAGGCUCU	Cleavage	| hypothetical protein | Chr4:17873001-17875201 REVERSE LENGTH=2201 | 201606
AT3G55380	ACAACTTTCAACAACGGATCT	SisRNA28	5	-1	1	21	81	101	UGAUCUUUUGUUGGAGAUUGU	Cleavage	| ubiquitin-conjugating enzyme 14 | Chr3:20531069-20533285 FORWARD LENGTH=1345 | 201606
AT3G13600	ACAACTTTCAACAACGGATCT	SisRNA28	5	-1	1	21	1202	1222	AGAUUAGUUGUUGAGAAUGGU	Cleavage	| calmodulin-binding family protein | Chr3:4444554-4447660 FORWARD LENGTH=2315 | 201606
ATMG01360	ACAACTTTCAACAACGGATCT	SisRNA28	5	-1	1	21	1384	1404	AUAUCCGUAGUUGGGAUUUGU	Cleavage	| cytochrome oxidase | ChrM:349830-351413 REVERSE LENGTH=1584 | 201606
AT5G01420	ACAACTTTCAACAACGGATCT	SisRNA28	5	-1	1	21	898	918	GGAUCCGUUGUUGGAAUUCGA	Cleavage	| Glutaredoxin family protein | Chr5:174779-176269 REVERSE LENGTH=1491 | 201606
AT1G64790	ACAACTTTCAACAACGGATCT	SisRNA28	5	-1	1	21	5629	5649	GGAUCUAUUGUUCAAGGUUGC	Cleavage	| ILITYHIA | Chr1:24065014-24083428 REVERSE LENGTH=8334 | 201606
AT3G06670	ACAACTTTCAACAACGGATCT	SisRNA28	5	-1	1	21	533	553	CGAUUUGGUGUUGGAGGUUGG	Cleavage	| binding protein | Chr3:2105755-2113698 REVERSE LENGTH=3376 | 201606
AT1G64790	ACAACTTTCAACAACGGATCT	SisRNA28	5	-1	1	21	5531	5551	GGAUCUAUUGUUCAAGGUUGC	Cleavage	| ILITYHIA | Chr1:24064822-24082093 REVERSE LENGTH=8428 | 201606
AT1G73350	ACAACTTTCAACAACGGATCT	SisRNA28	5	-1	1	21	339	359	AGAUUUGCUGAGGAAAGUUGU	Translation	| ankyrin repeat protein | Chr1:27575493-27576572 REVERSE LENGTH=802 | 201606
AT1G05180	ACAACTTTCAACAACGGATCT	SisRNA28	5	-1	1	21	383	403	AGAUUCAAUGUUGAAACUUGA	Cleavage	| NAD(P)-binding Rossmann-fold superfamily protein | Chr1:1498114-1501824 REVERSE LENGTH=1942 | 201606
AT5G41060	ACAACTTTCAACAACGGATCT	SisRNA28	5	-1	1	21	1036	1056	AGAUCAGUUGUUGGCGGUUUU	Cleavage	| DHHC-type zinc finger family protein | Chr5:16435906-16437805 FORWARD LENGTH=1585 | 201606
AT4G31115	ACAACTTTCAACAACGGATCT	SisRNA28	5	-1	1	21	774	794	AGAGCCAUUUUUGGAAGUUGA	Cleavage	| DUF1997 family protein%2C putative (DUF1997) | Chr4:15130075-15132035 FORWARD LENGTH=1181 | 201606
AT1G69020	ACAACTTTCAACAACGGATCT	SisRNA28	5	-1	1	21	641	661	AGUUCCGAGGUUGGAAGUUGA	Cleavage	| Prolyl oligopeptidase family protein | Chr1:25943886-25947211 REVERSE LENGTH=2447 | 201606
AT5G44490	ACAACTTTCAACAACGGATCT	SisRNA28	5	-1	1	21	1534	1554	AUAUCUGUUGUUGACGGUUAU	Cleavage	| FBD%2C F-box%2C Skp2-like and Leucine Rich Repeat domains containing protein | Chr5:17923852-17925707 FORWARD LENGTH=1685 | 201606
AT3G48040	ACAACTTTCAACAACGGATCT	SisRNA28	5	-1	1	21	185	205	CGUUUCUUCGUUGAAAGUUGU	Cleavage	| RHO-related protein from plants 10 | Chr3:17731337-17733513 FORWARD LENGTH=1224 | 201606
AT5G41060	ACAACTTTCAACAACGGATCT	SisRNA28	5	-1	1	21	1049	1069	AGAUCAGUUGUUGGCGGUUUU	Cleavage	| DHHC-type zinc finger family protein | Chr5:16435700-16437747 FORWARD LENGTH=1540 | 201606
AT3G53350	ACAACTTTCAACAACGGATCT	SisRNA28	5	-1	1	21	1628	1648	ACAUUUGUUGAUGAAAUUUGU	Translation	| ROP interactive partner 4 | Chr3:19780058-19782230 REVERSE LENGTH=1649 | 201606
AT1G73350	ACAACTTTCAACAACGGATCT	SisRNA28	5	-1	1	21	642	662	AGAUUUGCUGAGGAAAGUUGU	Translation	| ankyrin repeat protein | Chr1:27575377-27577283 REVERSE LENGTH=1221 | 201606
AT3G55160	ACAACTTTCAACAACGGATCT	SisRNA28	5	-1	1	21	2610	2630	GGAUCGAUUGUUGAUAGUUGG	Cleavage	| thyroid adenoma-associated-like protein | Chr3:20444502-20452626 REVERSE LENGTH=6975 | 201606
AT3G53350	ACAACTTTCAACAACGGATCT	SisRNA28	5	-1	1	21	1823	1843	ACAUUUGUUGAUGAAAUUUGU	Translation	| ROP interactive partner 4 | Chr3:19779978-19781985 REVERSE LENGTH=1924 | 201606
AT2G21230	ACAACTTTCAACAACGGATCT	SisRNA28	5	-1	1	21	1830	1850	AGUUCUGUUUUUGGAAGUUUU	Cleavage	| Basic-leucine zipper (bZIP) transcription factor family protein | Chr2:9093607-9096414 REVERSE LENGTH=2080 | 201606
AT1G49760	ACAACTTTCAACAACGGATCT	SisRNA28	5	-1	1	21	2364	2384	AGAGUUGUUCUUGAAAGUUUU	Cleavage	| poly(A) binding protein 8 | Chr1:18416474-18420083 FORWARD LENGTH=2549 | 201606
AT1G64790	ACAACTTTCAACAACGGATCT	SisRNA28	5	-1	1	21	5621	5641	GGAUCUAUUGUUCAAGGUUGC	Cleavage	| ILITYHIA | Chr1:24064837-24082183 REVERSE LENGTH=8503 | 201606
AT1G18197	ACAACTTTCAACAACGGATCT	SisRNA28	5	-1	1	21	330	350	AGAUCUGCUGUUGAAGGAUAU	Cleavage	| GCK domain protein | Chr1:6264247-6264783 REVERSE LENGTH=426 | 201606
AT1G05180	ACAACTTTCAACAACGGATCT	SisRNA28	5	-1	1	21	383	403	AGAUUCAAUGUUGAAACUUGA	Cleavage	| NAD(P)-binding Rossmann-fold superfamily protein | Chr1:1498114-1501824 REVERSE LENGTH=1817 | 201606
AT1G73350	ACAACTTTCAACAACGGATCT	SisRNA28	5	-1	1	21	354	374	AGAUUUGCUGAGGAAAGUUGU	Translation	| ankyrin repeat protein | Chr1:27575493-27577126 REVERSE LENGTH=817 | 201606
AT1G73350	ACAACTTTCAACAACGGATCT	SisRNA28	5	-1	1	21	517	537	AGAUUUGCUGAGGAAAGUUGU	Translation	| ankyrin repeat protein | Chr1:27575377-27577283 REVERSE LENGTH=1096 | 201606
AT1G73350	ACAACTTTCAACAACGGATCT	SisRNA28	5	-1	1	21	557	577	AGAUUUGCUGAGGAAAGUUGU	Translation	| ankyrin repeat protein | Chr1:27575377-27577283 REVERSE LENGTH=1136 | 201606
AT1G73350	ACAACTTTCAACAACGGATCT	SisRNA28	5	-1	1	21	602	622	AGAUUUGCUGAGGAAAGUUGU	Translation	| ankyrin repeat protein | Chr1:27575377-27577283 REVERSE LENGTH=1181 | 201606
AT3G13600	ACAACTTTCAACAACGGATCT	SisRNA28	5	-1	1	21	982	1002	AGAUUAGUUGUUGAGAAUGGU	Cleavage	| calmodulin-binding family protein | Chr3:4445102-4447383 FORWARD LENGTH=1818 | 201606
AT3G28870	ACAACTTTCAACAACGGATCT	SisRNA28	5	-1	1	21	486	506	AGAUAUGUUGAUGAGAGUUCU	Translation	| paired amphipathic helix SIN3-like protein | Chr3:10890355-10891839 FORWARD LENGTH=1068 | 201606
AT3G48040	ACAACTTTCAACAACGGATCT	SisRNA28	5	-1	1	21	185	205	CGUUUCUUCGUUGAAAGUUGU	Cleavage	| RHO-related protein from plants 10 | Chr3:17731337-17733513 FORWARD LENGTH=1123 | 201606
AT3G53350	ACAACTTTCAACAACGGATCT	SisRNA28	5	-1	1	21	1584	1604	ACAUUUGUUGAUGAAAUUUGU	Translation	| ROP interactive partner 4 | Chr3:19779978-19782750 REVERSE LENGTH=1685 | 201606
AT3G53350	ACAACTTTCAACAACGGATCT	SisRNA28	5	-1	1	21	1732	1752	ACAUUUGUUGAUGAAAUUUGU	Translation	| ROP interactive partner 4 | Chr3:19779978-19781985 REVERSE LENGTH=1833 | 201606
AT3G53350	ACAACTTTCAACAACGGATCT	SisRNA28	5	-1	1	21	1675	1695	ACAUUUGUUGAUGAAAUUUGU	Translation	| ROP interactive partner 4 | Chr3:19779978-19782750 REVERSE LENGTH=1776 | 201606
AT3G55160	ACAACTTTCAACAACGGATCT	SisRNA28	5	-1	1	21	2479	2499	GGAUCGAUUGUUGAUAGUUGG	Cleavage	| thyroid adenoma-associated-like protein | Chr3:20444535-20452400 REVERSE LENGTH=6791 | 201606
AT3G55160	ACAACTTTCAACAACGGATCT	SisRNA28	5	-1	1	21	2610	2630	GGAUCGAUUGUUGAUAGUUGG	Cleavage	| thyroid adenoma-associated-like protein | Chr3:20444502-20452626 REVERSE LENGTH=6955 | 201606
AT4G23290	ACAACTTTCAACAACGGATCT	SisRNA28	5	-1	1	21	1758	1778	UGGAUCGUUGUUGGAACUUGU	Cleavage	| cysteine-rich RLK (RECEPTOR-like protein kinase) 21 | Chr4:12177734-12180936 REVERSE LENGTH=2246 | 201606
AT4G23290	ACAACTTTCAACAACGGATCT	SisRNA28	5	-1	1	21	1887	1907	UGGAUCGUUGUUGGAACUUGU	Cleavage	| cysteine-rich RLK (RECEPTOR-like protein kinase) 21 | Chr4:12177734-12180936 REVERSE LENGTH=2375 | 201606
AT4G31115	ACAACTTTCAACAACGGATCT	SisRNA28	5	-1	1	21	702	722	AGAGCCAUUUUUGGAAGUUGA	Cleavage	| DUF1997 family protein%2C putative (DUF1997) | Chr4:15130075-15132035 FORWARD LENGTH=1109 | 201606
AT4G38060	ACAACTTTCAACAACGGATCT	SisRNA28	5	-1	1	21	538	558	AGAGCUGUUGUUGAAGGCUCU	Cleavage	| hypothetical protein | Chr4:17873062-17874803 REVERSE LENGTH=1316 | 201606
AT4G38060	ACAACTTTCAACAACGGATCT	SisRNA28	5	-1	1	21	1102	1122	AGAGCUGUUGUUGAAGGCUCU	Cleavage	| hypothetical protein | Chr4:17873001-17875201 REVERSE LENGTH=1941 | 201606
AT4G38060	ACAACTTTCAACAACGGATCT	SisRNA28	5	-1	1	21	577	597	AGAGCUGUUGUUGAAGGCUCU	Cleavage	| hypothetical protein | Chr4:17873485-17875268 REVERSE LENGTH=932 | 201606
AT5G41060	ACAACTTTCAACAACGGATCT	SisRNA28	5	-1	1	21	938	958	AGAUCAGUUGUUGGCGGUUUU	Cleavage	| DHHC-type zinc finger family protein | Chr5:16435915-16437756 FORWARD LENGTH=1438 | 201606
AT5G55930	ACAACTTTCAACAACGGATCT	SisRNA28	4	-1	1	21	2508	2529	AGGUGUUGUUGUUGAAGGUUGU	Cleavage	| oligopeptide transporter 1 | Chr5:22652715-22656106 FORWARD LENGTH=2820 | 201606
AT1G71696	GCTCACGTTCTATAGATTTGT	SisRNA37	3.5	-1	1	21	752	772	AUGAACCUGUAGGGCGUGAGC	Cleavage	| carboxypeptidase D | Chr1:26966766-26970603 FORWARD LENGTH=2087 | 201606
AT3G09660	GCTCACGTTCTATAGATTTGT	SisRNA37	3.5	-1	1	21	762	782	CCAGAACUGUAGAAUGUGAGC	Cleavage	| minichromosome maintenance 8 | Chr3:2961233-2966197 REVERSE LENGTH=2606 | 201606
AT3G09660	GCTCACGTTCTATAGATTTGT	SisRNA37	3.5	-1	1	21	796	816	CCAGAACUGUAGAAUGUGAGC	Cleavage	| minichromosome maintenance 8 | Chr3:2961233-2966231 REVERSE LENGTH=2543 | 201606
AT1G71696	GCTCACGTTCTATAGATTTGT	SisRNA37	3.5	-1	1	21	610	630	AUGAACCUGUAGGGCGUGAGC	Cleavage	| carboxypeptidase D | Chr1:26966766-26970603 FORWARD LENGTH=1945 | 201606
AT3G09660	GCTCACGTTCTATAGATTTGT	SisRNA37	3.5	-1	1	21	762	782	CCAGAACUGUAGAAUGUGAGC	Cleavage	| minichromosome maintenance 8 | Chr3:2961233-2966197 REVERSE LENGTH=2518 | 201606
AT5G43240	GCTCACGTTCTATAGATTTGT	SisRNA37	3.5	-1	1	21	413	433	CUAAGUUUGUGGAACGUGAGC	Cleavage	| hypothetical protein (DUF674) | Chr5:17352976-17355138 REVERSE LENGTH=1697 | 201606
AT5G43240	GCTCACGTTCTATAGATTTGT	SisRNA37	3.5	-1	1	21	160	180	CUAAGUUUGUGGAACGUGAGC	Cleavage	| hypothetical protein (DUF674) | Chr5:17352986-17354765 REVERSE LENGTH=1434 | 201606
AT5G43240	GCTCACGTTCTATAGATTTGT	SisRNA37	3.5	-1	1	21	593	613	CUAAGUUUGUGGAACGUGAGC	Cleavage	| hypothetical protein (DUF674) | Chr5:17352985-17355127 REVERSE LENGTH=1868 | 201606
AT5G43240	GCTCACGTTCTATAGATTTGT	SisRNA37	3.5	-1	1	21	402	422	CUAAGUUUGUGGAACGUGAGC	Cleavage	| hypothetical protein (DUF674) | Chr5:17352986-17355122 REVERSE LENGTH=1676 | 201606
AT5G46600	GCTCACGTTCTATAGATTTGT	SisRNA37	4	-1	1	21	208	228	AGGAAUCUAUGGAAUGUGGGA	Cleavage	| aluminum activated malate transporter family protein | Chr5:18907639-18910838 REVERSE LENGTH=1926 | 201606
AT5G11030	GCTCACGTTCTATAGATTTGT	SisRNA37	4	-1	1	21	2189	2209	ACAAAGCUAUAGAAUGUGAAG	Cleavage	| aberrant root formation protein | Chr5:3490833-3495132 REVERSE LENGTH=2605 | 201606
AT3G56080	GCTCACGTTCTATAGATTTGT	SisRNA37	4	-1	1	21	409	428	ACAAA-CAAUGGAACGUGAGU	Cleavage	| S-adenosyl-L-methionine-dependent methyltransferases superfamily protein | Chr3:20810309-20813110 REVERSE LENGTH=2172 | 201606
AT3G56080	GCTCACGTTCTATAGATTTGT	SisRNA37	4	-1	1	21	345	364	ACAAA-CAAUGGAACGUGAGU	Cleavage	| S-adenosyl-L-methionine-dependent methyltransferases superfamily protein | Chr3:20810309-20813046 REVERSE LENGTH=2193 | 201606
AT5G11030	GCTCACGTTCTATAGATTTGT	SisRNA37	4	-1	1	21	1796	1816	ACAAAGCUAUAGAAUGUGAAG	Cleavage	| aberrant root formation protein | Chr5:3490833-3495132 REVERSE LENGTH=2212 | 201606
AT5G51560	GCTCACGTTCTATAGATTTGT	SisRNA37	4.5	-1	1	21	1459	1479	GCAAAUCUGAAGAACCUGAGU	Cleavage	| Leucine-rich repeat protein kinase family protein | Chr5:20945676-20948939 FORWARD LENGTH=2500 | 201606
AT1G67110	GCTCACGTTCTATAGATTTGT	SisRNA37	4.5	-1	1	21	504	524	AAGGGUUUAUAGGGCGUGGGC	Cleavage	| cytochrome P450%2C family 735%2C subfamily A%2C polypeptide 2 | Chr1:25061673-25065446 REVERSE LENGTH=1793 | 201606
AT4G01510	GCTCACGTTCTATAGATTTGT	SisRNA37	4.5	-1	1	21	141	161	ACGAAUAUGUCGAGUGUGAGC	Translation	| Arv1-like protein | Chr4:642733-644397 FORWARD LENGTH=1012 | 201606
AT1G67110	GCTCACGTTCTATAGATTTGT	SisRNA37	4.5	-1	1	21	504	524	AAGGGUUUAUAGGGCGUGGGC	Cleavage	| cytochrome P450%2C family 735%2C subfamily A%2C polypeptide 2 | Chr1:25063472-25065446 REVERSE LENGTH=1407 | 201606
AT4G01510	GCTCACGTTCTATAGATTTGT	SisRNA37	4.5	-1	1	21	160	180	ACGAAUAUGUCGAGUGUGAGC	Translation	| Arv1-like protein | Chr4:642714-644400 FORWARD LENGTH=1190 | 201606
AT3G60330	GCTCACGTTCTATAGATTTGT	SisRNA37	4.5	-1	1	21	1566	1586	ACAAAUUUGCAGAACGUGGCC	Cleavage	| H[+]-ATPase 7 | Chr3:22298549-22303718 FORWARD LENGTH=3309 | 201606
AT1G54550	GCTCACGTTCTATAGATTTGT	SisRNA37	4.5	-1	1	21	958	978	ACAGAUAUAGAGGACGUGAGA	Cleavage	| F-box and associated interaction domains-containing protein | Chr1:20369651-20370986 FORWARD LENGTH=1336 | 201606
AT1G67450	GCTCACGTTCTATAGATTTGT	SisRNA37	4.5	-1	1	21	272	292	AUAAAUUUAUUGAACUUGAGU	Translation	| F-box and associated interaction domains-containing protein | Chr1:25266163-25267359 FORWARD LENGTH=1197 | 201606
AT2G39950	GCTCACGTTCTATAGATTTGT	SisRNA37	4.5	-1	1	21	2052	2072	AGAGGUCUAUACAGUGUGAGC	Translation	| flocculation protein | Chr2:16676542-16680503 REVERSE LENGTH=2426 | 201606
AT2G39950	GCTCACGTTCTATAGATTTGT	SisRNA37	4.5	-1	1	21	1927	1947	AGAGGUCUAUACAGUGUGAGC	Translation	| flocculation protein | Chr2:16676542-16680489 REVERSE LENGTH=2301 | 201606
AT2G39950	GCTCACGTTCTATAGATTTGT	SisRNA37	4.5	-1	1	21	3430	3450	AGAGGUCUAUACAGUGUGAGC	Translation	| flocculation protein | Chr2:16676542-16680503 REVERSE LENGTH=3804 | 201606
AT2G39950	GCTCACGTTCTATAGATTTGT	SisRNA37	4.5	-1	1	21	3259	3279	AGAGGUCUAUACAGUGUGAGC	Translation	| flocculation protein | Chr2:16676542-16680489 REVERSE LENGTH=3633 | 201606
AT2G39950	GCTCACGTTCTATAGATTTGT	SisRNA37	4.5	-1	1	21	3186	3206	AGAGGUCUAUACAGUGUGAGC	Translation	| flocculation protein | Chr2:16676542-16680489 REVERSE LENGTH=3560 | 201606
AT2G39950	GCTCACGTTCTATAGATTTGT	SisRNA37	4.5	-1	1	21	2775	2795	AGAGGUCUAUACAGUGUGAGC	Translation	| flocculation protein | Chr2:16676542-16680489 REVERSE LENGTH=3149 | 201606
AT2G39950	GCTCACGTTCTATAGATTTGT	SisRNA37	4.5	-1	1	21	2742	2762	AGAGGUCUAUACAGUGUGAGC	Translation	| flocculation protein | Chr2:16676542-16680503 REVERSE LENGTH=3116 | 201606
AT2G39950	GCTCACGTTCTATAGATTTGT	SisRNA37	4.5	-1	1	21	2433	2453	AGAGGUCUAUACAGUGUGAGC	Translation	| flocculation protein | Chr2:16676542-16679425 REVERSE LENGTH=2807 | 201606
AT2G39950	GCTCACGTTCTATAGATTTGT	SisRNA37	4.5	-1	1	21	1775	1795	AGAGGUCUAUACAGUGUGAGC	Translation	| flocculation protein | Chr2:16676542-16680489 REVERSE LENGTH=2149 | 201606
AT3G60330	GCTCACGTTCTATAGATTTGT	SisRNA37	4.5	-1	1	21	1537	1557	ACAAAUUUGCAGAACGUGGCC	Cleavage	| H[+]-ATPase 7 | Chr3:22298578-22303673 FORWARD LENGTH=3235 | 201606
AT3G60330	GCTCACGTTCTATAGATTTGT	SisRNA37	4.5	-1	1	21	1539	1559	ACAAAUUUGCAGAACGUGGCC	Cleavage	| H[+]-ATPase 7 | Chr3:22298373-22303673 FORWARD LENGTH=3237 | 201606
AT3G60330	GCTCACGTTCTATAGATTTGT	SisRNA37	4.5	-1	1	21	1532	1552	ACAAAUUUGCAGAACGUGGCC	Cleavage	| H[+]-ATPase 7 | Chr3:22298380-22303718 FORWARD LENGTH=3275 | 201606
AT4G01510	GCTCACGTTCTATAGATTTGT	SisRNA37	4.5	-1	1	21	160	180	ACGAAUAUGUCGAGUGUGAGC	Translation	| Arv1-like protein | Chr4:642714-644400 FORWARD LENGTH=938 | 201606
AT4G01510	GCTCACGTTCTATAGATTTGT	SisRNA37	4.5	-1	1	21	160	180	ACGAAUAUGUCGAGUGUGAGC	Translation	| Arv1-like protein | Chr4:642714-644400 FORWARD LENGTH=1037 | 201606
AT4G01510	GCTCACGTTCTATAGATTTGT	SisRNA37	4.5	-1	1	21	141	161	ACGAAUAUGUCGAGUGUGAGC	Translation	| Arv1-like protein | Chr4:642733-644336 FORWARD LENGTH=1008 | 201606
AT5G61700	GCTCACGTTCTATAGATTTGT	SisRNA37	4.5	-1	1	21	2308	2328	AAGAAUUUAUGGAAUGUGAUC	Cleavage	| ABC2 homolog 16 | Chr5:24793864-24797944 FORWARD LENGTH=2754 | 201606
AT5G61700	GCTCACGTTCTATAGATTTGT	SisRNA37	4.5	-1	1	21	2393	2413	AAGAAUUUAUGGAAUGUGAUC	Cleavage	| ABC2 homolog 16 | Chr5:24793779-24798745 FORWARD LENGTH=3648 | 201606
AT5G61700	GCTCACGTTCTATAGATTTGT	SisRNA37	4.5	-1	1	21	2478	2498	AAGAAUUUAUGGAAUGUGAUC	Cleavage	| ABC2 homolog 16 | Chr5:24793804-24798687 FORWARD LENGTH=3675 | 201606
AT5G61700	GCTCACGTTCTATAGATTTGT	SisRNA37	4.5	-1	1	21	2368	2388	AAGAAUUUAUGGAAUGUGAUC	Cleavage	| ABC2 homolog 16 | Chr5:24793804-24798687 FORWARD LENGTH=3478 | 201606
AT5G43540	GCTCACGTTCTATAGATTTGT	SisRNA37	5	-1	1	21	131	151	AUAUAUAUAUGGAGUGUGAGA	Cleavage	| C2H2 and C2HC zinc fingers superfamily protein | Chr5:17496855-17497694 FORWARD LENGTH=840 | 201606
AT3G57230	GCTCACGTTCTATAGATTTGT	SisRNA37	5	-1	1	21	1429	1449	AUCAAUUUGUAAAAUGUGAGU	Translation	| AGAMOUS-like 16 | Chr3:21177282-21181026 FORWARD LENGTH=1508 | 201606
AT5G39420	GCTCACGTTCTATAGATTTGT	SisRNA37	5	-1	1	21	1160	1180	GUAGAUUUAUGGAGUGUGGGA	Cleavage	| CDC2C | Chr5:15771931-15775251 FORWARD LENGTH=2558 | 201606
AT2G21830	GCTCACGTTCTATAGATTTGT	SisRNA37	5	-1	1	21	386	406	AUGAAUGUAAAGAAUGUGAGA	Cleavage	| Cysteine/Histidine-rich C1 domain family protein | Chr2:9303713-9306025 FORWARD LENGTH=2143 | 201606
AT1G49320	GCTCACGTTCTATAGATTTGT	SisRNA37	5	-1	1	21	990	1010	GUAGCUCUAUAUAAUGUGAGU	Translation	| unknown seed protein like 1 | Chr1:18246305-18248088 FORWARD LENGTH=1250 | 201606
AT2G01200	GCTCACGTTCTATAGATTTGT	SisRNA37	5	-1	1	21	340	359	AUAAAUCUUUAGAA-GUGAGC	Cleavage	| indole-3-acetic acid inducible 32 | Chr2:117969-119332 FORWARD LENGTH=1105 | 201606
AT1G53570	GCTCACGTTCTATAGATTTGT	SisRNA37	5	-1	1	21	2375	2395	CAAAGUUUAUAGAGUGUGAGA	Cleavage	| mitogen-activated protein kinase kinase kinase 3 | Chr1:19987166-19991113 FORWARD LENGTH=2512 | 201606
AT3G57230	GCTCACGTTCTATAGATTTGT	SisRNA37	5	-1	1	21	2456	2476	AUCAAUUUGUAAAAUGUGAGU	Translation	| AGAMOUS-like 16 | Chr3:21177365-21181015 FORWARD LENGTH=2524 | 201606
AT5G59350	GCTCACGTTCTATAGATTTGT	SisRNA37	5	-1	1	21	1222	1241	ACAAAUCU-UAGAACGUUAGU	Cleavage	| transmembrane protein | Chr5:23940745-23942268 FORWARD LENGTH=1524 | 201606
AT1G53570	GCTCACGTTCTATAGATTTGT	SisRNA37	5	-1	1	21	2302	2322	CAAAGUUUAUAGAGUGUGAGA	Cleavage	| mitogen-activated protein kinase kinase kinase 3 | Chr1:19987162-19991113 FORWARD LENGTH=2439 | 201606
AT1G53570	GCTCACGTTCTATAGATTTGT	SisRNA37	5	-1	1	21	2344	2364	CAAAGUUUAUAGAGUGUGAGA	Cleavage	| mitogen-activated protein kinase kinase kinase 3 | Chr1:19987117-19991214 FORWARD LENGTH=2582 | 201606
AT1G53570	GCTCACGTTCTATAGATTTGT	SisRNA37	5	-1	1	21	2270	2290	CAAAGUUUAUAGAGUGUGAGA	Cleavage	| mitogen-activated protein kinase kinase kinase 3 | Chr1:19987191-19991113 FORWARD LENGTH=2407 | 201606
AT1G53570	GCTCACGTTCTATAGATTTGT	SisRNA37	5	-1	1	21	2195	2215	CAAAGUUUAUAGAGUGUGAGA	Cleavage	| mitogen-activated protein kinase kinase kinase 3 | Chr1:19987191-19991113 FORWARD LENGTH=2332 | 201606
AT1G53570	GCTCACGTTCTATAGATTTGT	SisRNA37	5	-1	1	21	2421	2441	CAAAGUUUAUAGAGUGUGAGA	Cleavage	| mitogen-activated protein kinase kinase kinase 3 | Chr1:19987117-19991214 FORWARD LENGTH=2659 | 201606
AT2G21830	GCTCACGTTCTATAGATTTGT	SisRNA37	5	-1	1	21	386	406	AUGAAUGUAAAGAAUGUGAGA	Cleavage	| Cysteine/Histidine-rich C1 domain family protein | Chr2:9303713-9306025 FORWARD LENGTH=2060 | 201606
AT3G57230	GCTCACGTTCTATAGATTTGT	SisRNA37	5	-1	1	21	1336	1356	AUCAAUUUGUAAAAUGUGAGU	Translation	| AGAMOUS-like 16 | Chr3:21177282-21181026 FORWARD LENGTH=1415 | 201606
AT3G57230	GCTCACGTTCTATAGATTTGT	SisRNA37	5	-1	1	21	2020	2040	AUCAAUUUGUAAAAUGUGAGU	Translation	| AGAMOUS-like 16 | Chr3:21177892-21181026 FORWARD LENGTH=2099 | 201606
AT5G59350	GCTCACGTTCTATAGATTTGT	SisRNA37	5	-1	1	21	1026	1045	ACAAAUCU-UAGAACGUUAGU	Cleavage	| transmembrane protein | Chr5:23940779-23942213 FORWARD LENGTH=1273 | 201606
AT4G19490	GGCCATGGAAGTCGGAACCCG	SisRNA47	4.5	-1	1	21	614	634	CCAGAUCCGACUUCCAUGGCU	Cleavage	| VPS54 | Chr4:10615696-10623524 FORWARD LENGTH=4016 | 201606
AT4G19490	GGCCATGGAAGTCGGAACCCG	SisRNA47	4.5	-1	1	21	614	634	CCAGAUCCGACUUCCAUGGCU	Cleavage	| VPS54 | Chr4:10615696-10623524 FORWARD LENGTH=3793 | 201606
AT1G18470	GGCCATGGAAGTCGGAACCCG	SisRNA47	5	-1	1	21	563	583	UGGGUUGCAAUUUCCAUGGUG	Cleavage	| Transmembrane Fragile-X-F-associated protein | Chr1:6356133-6360166 REVERSE LENGTH=1931 | 201606
AT5G47530	GGCCATGGAAGTCGGAACCCG	SisRNA47	5	-1	1	21	83	103	CGAGAUUCUGUUUCCAUGGCC	Cleavage	| Auxin-responsive family protein | Chr5:19281374-19283061 FORWARD LENGTH=1476 | 201606
AT3G61480	GGCCATGGAAGTCGGAACCCG	SisRNA47	5	-1	1	21	1586	1606	CGGUUGCUGGUUUACAUGGCC	Cleavage	| Quinoprotein amine dehydrogenase%2C beta chain-like%3B RIC1-like guanyl-nucleotide exchange factor | Chr3:22749780-22757130 FORWARD LENGTH=4224 | 201606
AT1G73950	GGCCATGGAAGTCGGAACCCG	SisRNA47	5	-1	1	21	658	678	UGGGUUGCGAUCUCCAUGGUG	Translation	| Transmembrane Fragile-X-F-associated protein | Chr1:27799696-27804680 REVERSE LENGTH=2035 | 201606
AT1G60660	GGCCATGGAAGTCGGAACCCG	SisRNA47	5	-1	1	21	181	201	UGUGUUUUGACUUUUAUGCCC	Cleavage	| cytochrome B5-like protein | Chr1:22342290-22343269 REVERSE LENGTH=980 | 201606
AT4G29520	GGCCATGGAAGTCGGAACCCG	SisRNA47	5	-1	1	21	118	138	CUGCUUCUGACUUCAAUGGUU	Cleavage	| nucleophosmin | Chr4:14493911-14495789 REVERSE LENGTH=1198 | 201606
AT5G51310	GGCCATGGAAGTCGGAACCCG	SisRNA47	5	-1	1	21	351	371	CCGGUCCCGAUUUCUAUGCCU	Cleavage	| 2-oxoglutarate (2OG) and Fe(II)-dependent oxygenase superfamily protein | Chr5:20852712-20854812 REVERSE LENGTH=1214 | 201606
AT5G14480	GGCCATGGAAGTCGGAACCCG	SisRNA47	5	-1	1	21	129	149	CGGGCUUCGAUUUUCGGGGUC	Cleavage	| beta-1%2C4-N-acetylglucosaminyltransferase family protein | Chr5:4667774-4670213 FORWARD LENGTH=1894 | 201606
AT1G18470	GGCCATGGAAGTCGGAACCCG	SisRNA47	5	-1	1	21	741	761	UGGGUUGCAAUUUCCAUGGUG	Cleavage	| Transmembrane Fragile-X-F-associated protein | Chr1:6355695-6360344 REVERSE LENGTH=2403 | 201606
AT1G68390	GGCCATGGAAGTCGGAACCCG	SisRNA47	5	-1	1	21	849	869	AAGAUUCCGUCUUCCGUGGCC	Cleavage	| Core-2/I-branching beta-1%2C6-N-acetylglucosaminyltransferase family protein | Chr1:25642534-25645607 FORWARD LENGTH=1654 | 201606
AT1G57680	GGCCATGGAAGTCGGAACCCG	SisRNA47	5	-1	1	21	1601	1621	CCGGUUUCAGAUUCCAUGGCC	Translation	| plasminogen activator inhibitor | Chr1:21362359-21364749 REVERSE LENGTH=2200 | 201606
AT5G51630	GGCCATGGAAGTCGGAACCCG	SisRNA47	5	-1	1	21	5826	5846	CGGGUUUUGAUUUGUCUGGCC	Cleavage	| Disease resistance protein (TIR-NBS-LRR class) family | Chr5:20969183-20975940 FORWARD LENGTH=5850 | 201606
AT3G07530	GGCCATGGAAGTCGGAACCCG	SisRNA47	5	-1	1	21	1000	1020	GAAGUUUUGAUUUCCAUGGUC	Cleavage	| integrator complex subunit | Chr3:2400590-2404499 FORWARD LENGTH=2513 | 201606
AT3G07530	GGCCATGGAAGTCGGAACCCG	SisRNA47	5	-1	1	21	1056	1076	GAAGUUUUGAUUUCCAUGGUC	Cleavage	| integrator complex subunit | Chr3:2400534-2404367 FORWARD LENGTH=2434 | 201606
AT1G73950	GGCCATGGAAGTCGGAACCCG	SisRNA47	5	-1	1	21	665	685	UGGGUUGCGAUCUCCAUGGUG	Translation	| Transmembrane Fragile-X-F-associated protein | Chr1:27799830-27804687 REVERSE LENGTH=1824 | 201606
AT4G18540	GGCCATGGAAGTCGGAACCCG	SisRNA47	5	-1	1	21	186	206	CAGAUUUCGACUUCCAUGGGA	Cleavage	| transmembrane protein | Chr4:10221203-10223076 REVERSE LENGTH=1611 | 201606
AT3G07530	GGCCATGGAAGTCGGAACCCG	SisRNA47	5	-1	1	21	438	458	GAAGUUUUGAUUUCCAUGGUC	Cleavage	| integrator complex subunit | Chr3:2401347-2404280 FORWARD LENGTH=1744 | 201606
AT4G18540	GGCCATGGAAGTCGGAACCCG	SisRNA47	5	-1	1	21	138	158	CAGAUUUCGACUUCCAUGGGA	Cleavage	| transmembrane protein | Chr4:10221106-10223028 REVERSE LENGTH=1722 | 201606
AT1G51990	GGCCATGGAAGTCGGAACCCG	SisRNA47	5	-1	1	21	169	189	GUGGAUUUGGCUUCCAUGGCU	Cleavage	| O-methyltransferase family protein | Chr1:19330949-19332667 FORWARD LENGTH=1092 | 201606
AT1G51990	GGCCATGGAAGTCGGAACCCG	SisRNA47	5	-1	1	21	169	189	GUGGAUUUGGCUUCCAUGGCU	Cleavage	| O-methyltransferase family protein | Chr1:19330949-19332667 FORWARD LENGTH=1092 | 201606
AT1G57680	GGCCATGGAAGTCGGAACCCG	SisRNA47	5	-1	1	21	1412	1432	CCGGUUUCAGAUUCCAUGGCC	Translation	| plasminogen activator inhibitor | Chr1:21362359-21364749 REVERSE LENGTH=2011 | 201606
AT1G57680	GGCCATGGAAGTCGGAACCCG	SisRNA47	5	-1	1	21	1251	1271	CCGGUUUCAGAUUCCAUGGCC	Translation	| plasminogen activator inhibitor | Chr1:21362488-21364686 REVERSE LENGTH=1721 | 201606
AT3G07530	GGCCATGGAAGTCGGAACCCG	SisRNA47	5	-1	1	21	988	1008	GAAGUUUUGAUUUCCAUGGUC	Cleavage	| integrator complex subunit | Chr3:2400602-2404345 FORWARD LENGTH=2356 | 201606
AT3G07530	GGCCATGGAAGTCGGAACCCG	SisRNA47	5	-1	1	21	988	1008	GAAGUUUUGAUUUCCAUGGUC	Cleavage	| integrator complex subunit | Chr3:2400602-2404280 FORWARD LENGTH=2294 | 201606
AT3G61480	GGCCATGGAAGTCGGAACCCG	SisRNA47	5	-1	1	21	1262	1282	CGGUUGCUGGUUUACAUGGCC	Cleavage	| Quinoprotein amine dehydrogenase%2C beta chain-like%3B RIC1-like guanyl-nucleotide exchange factor | Chr3:22749984-22756476 FORWARD LENGTH=3246 | 201606
AT3G09240	GGCCATGGAAGTCGGAACCCG	SisRNA47	4.5	-1	1	21	364	386	CGGUUUCAACGGCUUUCAUGGCC	Cleavage	| kinase with tetratricopeptide repeat domain-containing protein | Chr3:2835381-2838202 REVERSE LENGTH=2136 | 201606
AT3G09240	GGCCATGGAAGTCGGAACCCG	SisRNA47	4.5	-1	1	21	217	239	CGGUUUCAACGGCUUUCAUGGCC	Cleavage	| kinase with tetratricopeptide repeat domain-containing protein | Chr3:2835668-2837956 REVERSE LENGTH=1434 | 201606
AT3G09240	GGCCATGGAAGTCGGAACCCG	SisRNA47	4.5	-1	1	21	364	386	CGGUUUCAACGGCUUUCAUGGCC	Cleavage	| kinase with tetratricopeptide repeat domain-containing protein | Chr3:2835381-2838202 REVERSE LENGTH=1868 | 201606
AT1G13880	ATCCACGGCCATAGGACTCTG	SisRNA62	3.5	-1	1	21	1580	1600	UAUAGUUUUAUGGCCGUGGAA	Cleavage	| ELM2 domain-containing protein | Chr1:4748873-4751212 FORWARD LENGTH=1708 | 201606
AT1G13880	ATCCACGGCCATAGGACTCTG	SisRNA62	3.5	-1	1	21	1732	1752	UAUAGUUUUAUGGCCGUGGAA	Cleavage	| ELM2 domain-containing protein | Chr1:4748873-4751234 FORWARD LENGTH=1882 | 201606
AT1G13880	ATCCACGGCCATAGGACTCTG	SisRNA62	3.5	-1	1	21	1619	1639	UAUAGUUUUAUGGCCGUGGAA	Cleavage	| ELM2 domain-containing protein | Chr1:4748831-4751212 FORWARD LENGTH=1747 | 201606
AT4G36180	ATCCACGGCCATAGGACTCTG	SisRNA62	4	-1	1	21	149	169	CACAGAUCUAUGGCCAUGGAU	Cleavage	| Leucine-rich receptor-like protein kinase family protein | Chr4:17119973-17123855 REVERSE LENGTH=3804 | 201606
AT1G77170	ATCCACGGCCATAGGACTCTG	SisRNA62	4	-1	1	21	929	949	UGGAGUUCUAUGAUCGUGGGU	Cleavage	| Tetratricopeptide repeat (TPR)-like superfamily protein | Chr1:28998038-28999600 REVERSE LENGTH=1563 | 201606
AT5G37020	ATCCACGGCCATAGGACTCTG	SisRNA62	4.5	-1	1	21	512	532	CUGAGUCUUAUGGUUGUGAGU	Cleavage	| auxin response factor 8 | Chr5:14629453-14634454 FORWARD LENGTH=3482 | 201606
AT3G18370	ATCCACGGCCATAGGACTCTG	SisRNA62	4.5	-1	1	21	2761	2781	CGGGAUCUUGUGGCCGCGGAU	Cleavage	| C2 domain-containing protein | Chr3:6305444-6310684 FORWARD LENGTH=3794 | 201606
AT5G43060	ATCCACGGCCATAGGACTCTG	SisRNA62	4.5	-1	1	21	1073	1093	CACGGUGUUGUGGCUGUGGGU	Cleavage	| Granulin repeat cysteine protease family protein | Chr5:17269310-17272298 REVERSE LENGTH=2047 | 201606
AT5G37020	ATCCACGGCCATAGGACTCTG	SisRNA62	4.5	-1	1	21	359	379	CUGAGUCUUAUGGUUGUGAGU	Cleavage	| auxin response factor 8 | Chr5:14629606-14634415 FORWARD LENGTH=3396 | 201606
AT2G21450	ATCCACGGCCATAGGACTCTG	SisRNA62	4.5	-1	1	21	1192	1212	CAGAGUUUCAUGGCUAUGGAU	Cleavage	| chromatin remodeling 34 | Chr2:9179410-9183037 REVERSE LENGTH=2936 | 201606
AT2G40130	ATCCACGGCCATAGGACTCTG	SisRNA62	4.5	-1	1	21	1914	1934	CACAGAUUUAUGGCCGUUGAU	Cleavage	| Double Clp-N motif-containing P-loop nucleoside triphosphate hydrolases superfamily protein | Chr2:16765920-16769268 FORWARD LENGTH=3037 | 201606
AT2G40130	ATCCACGGCCATAGGACTCTG	SisRNA62	4.5	-1	1	21	2116	2136	CACAGAUUUAUGGCCGUUGAU	Cleavage	| Double Clp-N motif-containing P-loop nucleoside triphosphate hydrolases superfamily protein | Chr2:16765709-16769279 FORWARD LENGTH=3250 | 201606
AT2G21450	ATCCACGGCCATAGGACTCTG	SisRNA62	4.5	-1	1	21	919	939	CAGAGUUUCAUGGCUAUGGAU	Cleavage	| chromatin remodeling 34 | Chr2:9179410-9182356 REVERSE LENGTH=2663 | 201606
AT2G21450	ATCCACGGCCATAGGACTCTG	SisRNA62	4.5	-1	1	21	659	679	CAGAGUUUCAUGGCUAUGGAU	Cleavage	| chromatin remodeling 34 | Chr2:9179410-9182024 REVERSE LENGTH=2403 | 201606
AT3G59100	ATCCACGGCCATAGGACTCTG	SisRNA62	5	-1	1	21	3006	3026	AAGAUUCCUAUUGCUGUGGAC	Translation	| glucan synthase-like 11 | Chr3:21842964-21854117 FORWARD LENGTH=6466 | 201606
AT5G45050	ATCCACGGCCATAGGACTCTG	SisRNA62	5	-1	1	21	919	939	CGCAGUCCUCUGGUUGUGGAG	Cleavage	| Disease resistance protein (TIR-NBS-LRR class) | Chr5:18176914-18181973 REVERSE LENGTH=4389 | 201606
AT1G03830	ATCCACGGCCATAGGACTCTG	SisRNA62	5	-1	1	21	399	419	CGGAGAUAUAUGGAUGUGGAU	Cleavage	| guanylate-binding family protein | Chr1:961684-966790 REVERSE LENGTH=3654 | 201606
AT5G13680	ATCCACGGCCATAGGACTCTG	SisRNA62	5	-1	1	21	329	349	AAGAGUGCUAUGCCUGUGGAG	Cleavage	| IKI3 family protein | Chr5:4410314-4415622 REVERSE LENGTH=4319 | 201606
AT2G35350	ATCCACGGCCATAGGACTCTG	SisRNA62	5	-1	1	21	1906	1925	AAGAG-CCUUUGGUCGUGGAU	Cleavage	| poltergeist like 1 | Chr2:14881039-14884283 REVERSE LENGTH=2840 | 201606
AT2G17030	ATCCACGGCCATAGGACTCTG	SisRNA62	5	-1	1	21	716	736	GGGAGGACUGUGGUUGUGGAU	Cleavage	| F-box SKIP23-like protein (DUF295) | Chr2:7399056-7400970 FORWARD LENGTH=1596 | 201606
AT4G37390	ATCCACGGCCATAGGACTCTG	SisRNA62	5	-1	1	21	1075	1095	UGGAGUACUAUAGCGGUGGAU	Translation	| Auxin-responsive GH3 family protein | Chr4:17579618-17582022 FORWARD LENGTH=2170 | 201606
AT3G45610	ATCCACGGCCATAGGACTCTG	SisRNA62	5	-1	1	21	672	692	CAGUCUCCAAUGGCCAUGGAU	Cleavage	| Dof-type zinc finger DNA-binding family protein | Chr3:16739247-16740546 REVERSE LENGTH=1215 | 201606
AT3G27330	ATCCACGGCCATAGGACTCTG	SisRNA62	5	-1	1	21	1131	1151	UAGACAUUUCUGGCCGUGGAU	Cleavage	| zinc finger (C3HC4-type RING finger) family protein | Chr3:10116674-10120645 REVERSE LENGTH=3147 | 201606
AT2G43160	ATCCACGGCCATAGGACTCTG	SisRNA62	5	-1	1	21	3217	3237	AACAAUCCUAUGGUGGUGGAU	Cleavage	| ENTH/VHS family protein | Chr2:17947800-17953669 FORWARD LENGTH=3647 | 201606
AT1G54310	ATCCACGGCCATAGGACTCTG	SisRNA62	5	-1	1	21	715	735	CAGAGAUCAAUGGUUGUGGAA	Cleavage	| S-adenosyl-L-methionine-dependent methyltransferases superfamily protein | Chr1:20273567-20275449 FORWARD LENGTH=1365 | 201606
AT5G54062	ATCCACGGCCATAGGACTCTG	SisRNA62	5	-1	1	21	566	586	AAGGCGUUUAUGGCUGUGGAU	Cleavage	| egg cell-secreted-like protein | Chr5:21938793-21939637 FORWARD LENGTH=845 | 201606
AT1G47270	ATCCACGGCCATAGGACTCTG	SisRNA62	5	-1	1	21	316	335	CAGAGUU-UAUGGCCGGGGAG	Cleavage	| tubby like protein 6 | Chr1:17326965-17328671 FORWARD LENGTH=1403 | 201606
AT5G45050	ATCCACGGCCATAGGACTCTG	SisRNA62	5	-1	1	21	457	477	CGCAGUCCUCUGGUUGUGGAG	Cleavage	| Disease resistance protein (TIR-NBS-LRR class) | Chr5:18176914-18181252 REVERSE LENGTH=3927 | 201606
AT3G59100	ATCCACGGCCATAGGACTCTG	SisRNA62	5	-1	1	21	1978	1998	AAGAUUCCUAUUGCUGUGGAC	Translation	| glucan synthase-like 11 | Chr3:21844835-21854086 FORWARD LENGTH=5407 | 201606
AT5G45050	ATCCACGGCCATAGGACTCTG	SisRNA62	5	-1	1	21	751	771	CGCAGUCCUCUGGUUGUGGAG	Cleavage	| Disease resistance protein (TIR-NBS-LRR class) | Chr5:18176894-18181805 REVERSE LENGTH=4314 | 201606
AT1G47270	ATCCACGGCCATAGGACTCTG	SisRNA62	5	-1	1	21	534	553	CAGAGUU-UAUGGCCGGGGAG	Cleavage	| tubby like protein 6 | Chr1:17326556-17328728 FORWARD LENGTH=1678 | 201606
AT1G47270	ATCCACGGCCATAGGACTCTG	SisRNA62	5	-1	1	21	557	576	CAGAGUU-UAUGGCCGGGGAG	Cleavage	| tubby like protein 6 | Chr1:17326530-17328772 FORWARD LENGTH=1745 | 201606
AT3G58610	ATCCACGGCCATAGGACTCTG	SisRNA62	5	-1	1	21	1725	1745	CAAGCUCUUGUGGCUGUGGAC	Cleavage	| ketol-acid reductoisomerase | Chr3:21671433-21674885 FORWARD LENGTH=2150 | 201606
AT1G03830	ATCCACGGCCATAGGACTCTG	SisRNA62	5	-1	1	21	313	333	CGGAGAUAUAUGGAUGUGGAU	Cleavage	| guanylate-binding family protein | Chr1:962033-966704 REVERSE LENGTH=3153 | 201606
AT2G43160	ATCCACGGCCATAGGACTCTG	SisRNA62	5	-1	1	21	2915	2935	AACAAUCCUAUGGUGGUGGAU	Cleavage	| ENTH/VHS family protein | Chr2:17948084-17953669 FORWARD LENGTH=3345 | 201606
AT2G43160	ATCCACGGCCATAGGACTCTG	SisRNA62	5	-1	1	21	3188	3208	AACAAUCCUAUGGUGGUGGAU	Cleavage	| ENTH/VHS family protein | Chr2:17947800-17953669 FORWARD LENGTH=3618 | 201606
AT2G43160	ATCCACGGCCATAGGACTCTG	SisRNA62	5	-1	1	21	2555	2575	AACAAUCCUAUGGUGGUGGAU	Cleavage	| ENTH/VHS family protein | Chr2:17948062-17953669 FORWARD LENGTH=2985 | 201606
AT2G43160	ATCCACGGCCATAGGACTCTG	SisRNA62	5	-1	1	21	3070	3090	AACAAUCCUAUGGUGGUGGAU	Cleavage	| ENTH/VHS family protein | Chr2:17947829-17953267 FORWARD LENGTH=3098 | 201606
AT2G46800	ATCCACGGCCATAGGACTCTG	SisRNA62	5	-1	1	21	170	190	GAGAGCUUUAUGGUGGUGGAU	Cleavage	| zinc transporter | Chr2:19235374-19239577 FORWARD LENGTH=2090 | 201606
AT2G46800	ATCCACGGCCATAGGACTCTG	SisRNA62	5	-1	1	21	170	190	GAGAGCUUUAUGGUGGUGGAU	Cleavage	| zinc transporter | Chr2:19235374-19239577 FORWARD LENGTH=2476 | 201606
AT3G28922	ATCCACGGCCATAGGACTCTG	SisRNA62	5	-1	1	21	125	145	CCGCGUUCUAUGGAUGUGGGU	Cleavage	| pectinesterase | Chr3:10946033-10946348 FORWARD LENGTH=186 | 201606
AT3G58610	ATCCACGGCCATAGGACTCTG	SisRNA62	5	-1	1	21	1646	1666	CAAGCUCUUGUGGCUGUGGAC	Cleavage	| ketol-acid reductoisomerase | Chr3:21671434-21674800 FORWARD LENGTH=1986 | 201606
AT3G58610	ATCCACGGCCATAGGACTCTG	SisRNA62	5	-1	1	21	1725	1745	CAAGCUCUUGUGGCUGUGGAC	Cleavage	| ketol-acid reductoisomerase | Chr3:21671433-21675090 FORWARD LENGTH=2133 | 201606
AT5G22470	ATCCACGGCCATAGGACTCTG	SisRNA62	5	-1	1	21	2178	2198	UAUGGUUUUACGGCUGUGGAU	Translation	| poly ADP-ribose polymerase 3 | Chr5:7446962-7451049 FORWARD LENGTH=2837 | 201606
AT5G25430	ATCCACGGCCATAGGACTCTG	SisRNA62	5	-1	1	21	1819	1838	UGGAUUCCUAUGGCCG-GGAU	Cleavage	| HCO3- transporter family | Chr5:8851047-8854491 FORWARD LENGTH=2389 | 201606
AT5G45050	ATCCACGGCCATAGGACTCTG	SisRNA62	5	-1	1	21	751	771	CGCAGUCCUCUGGUUGUGGAG	Cleavage	| Disease resistance protein (TIR-NBS-LRR class) | Chr5:18176894-18181805 REVERSE LENGTH=4157 | 201606
AT5G19660	ATCCACGGCCATAGGACTCTG	SisRNA62	5	-1	1	21	1821	1842	CGGAUGUUAUAUGGCCGUGGAC	Cleavage	| SITE-1 protease | Chr5:6641940-6646550 REVERSE LENGTH=3470 | 201606
AT5G19660	ATCCACGGCCATAGGACTCTG	SisRNA62	5	-1	1	21	1774	1795	CGGAUGUUAUAUGGCCGUGGAC	Cleavage	| SITE-1 protease | Chr5:6641907-6646546 REVERSE LENGTH=3456 | 201606
AT5G19660	ATCCACGGCCATAGGACTCTG	SisRNA62	5	-1	1	21	1788	1809	CGGAUGUUAUAUGGCCGUGGAC	Cleavage	| SITE-1 protease | Chr5:6641940-6646550 REVERSE LENGTH=3437 | 201606
AT1G06690	CCGGGGTGTATTTATTAGATA	SisRNA86	3.5	-1	1	21	940	960	UAACUGGUAAAUACACCCCAG	Cleavage	| NAD(P)-linked oxidoreductase superfamily protein | Chr1:2049400-2052170 REVERSE LENGTH=1607 | 201606
AT4G21820	CCGGGGTGTATTTATTAGATA	SisRNA86	4	-1	1	21	2415	2435	UGUCUAGAAAAUGCACCACGG	Cleavage	| binding / calmodulin binding protein | Chr4:11577419-11584073 FORWARD LENGTH=4178 | 201606
AT2G07708	CCGGGGTGTATTTATTAGATA	SisRNA86	4	-1	1	21	588	608	UAUUCAAUGAAUACACUCUGU	Cleavage	| hypothetical protein | Chr2:3386851-3388160 FORWARD LENGTH=1310 | 201606
ATMG00490	CCGGGGTGTATTTATTAGATA	SisRNA86	4	-1	1	21	239	259	UAUUCAAUGAAUACACUCUGU	Cleavage	| Mitovirus RNA-dependent RNA polymerase | ChrM:130817-131140 FORWARD LENGTH=324 | 201606
AT2G07708	CCGGGGTGTATTTATTAGATA	SisRNA86	4	-1	1	21	62	82	UAUUCAAUGAAUACACUCUGU	Cleavage	| hypothetical protein | Chr2:3387377-3388132 FORWARD LENGTH=487 | 201606
AT4G21820	CCGGGGTGTATTTATTAGATA	SisRNA86	4	-1	1	21	2244	2264	UGUCUAGAAAAUGCACCACGG	Cleavage	| binding / calmodulin binding protein | Chr4:11577503-11584053 FORWARD LENGTH=4005 | 201606
AT4G21820	CCGGGGTGTATTTATTAGATA	SisRNA86	4	-1	1	21	2310	2330	UGUCUAGAAAAUGCACCACGG	Cleavage	| binding / calmodulin binding protein | Chr4:11577524-11584053 FORWARD LENGTH=4071 | 201606
ATMG00500	CCGGGGTGTATTTATTAGATA	SisRNA86	4	-1	1	21	88	108	UAUUCAAUGAAUACACUCUGU	Cleavage	| hypothetical protein | ChrM:130968-131393 FORWARD LENGTH=426 | 201606
AT5G66290	CCGGGGTGTATTTATTAGATA	SisRNA86	4.5	-1	1	21	977	997	UAUGUAAUAAAUAUGCUUUGU	Cleavage	| hypothetical protein | Chr5:26477661-26479583 REVERSE LENGTH=1007 | 201606
AT4G16350	CCGGGGTGTATTTATTAGATA	SisRNA86	4.5	-1	1	21	841	861	UUUUUAAUAAAUACGUUCUGA	Cleavage	| calcineurin B-like protein 6 | Chr4:9242299-9243912 REVERSE LENGTH=951 | 201606
AT4G16350	CCGGGGTGTATTTATTAGATA	SisRNA86	4.5	-1	1	21	777	797	UUUUUAAUAAAUACGUUCUGA	Cleavage	| calcineurin B-like protein 6 | Chr4:9242274-9243669 REVERSE LENGTH=912 | 201606
AT5G06260	CCGGGGTGTATTTATTAGATA	SisRNA86	4.5	-1	1	21	108	128	UCUCUGAUAAGUACAUUUCGU	Cleavage	| TLD-domain containing nucleolar protein | Chr5:1902565-1905101 REVERSE LENGTH=1817 | 201606
AT1G42480	CCGGGGTGTATTTATTAGATA	SisRNA86	4.5	-1	1	21	509	529	UAUUUGAUAAGUACGCUUAGG	Cleavage	| TLR4 regulator/MIR-interacting MSAP protein | Chr1:15936207-15938251 FORWARD LENGTH=815 | 201606
AT5G03330	CCGGGGTGTATTTATTAGATA	SisRNA86	4.5	-1	1	21	1100	1120	UAUCUAAGAAAGAUGUCUCGG	Translation	| Cysteine proteinases superfamily protein | Chr5:806964-810401 FORWARD LENGTH=2159 | 201606
AT5G03330	CCGGGGTGTATTTATTAGATA	SisRNA86	4.5	-1	1	21	1306	1326	UAUCUAAGAAAGAUGUCUCGG	Translation	| Cysteine proteinases superfamily protein | Chr5:807227-809817 FORWARD LENGTH=1781 | 201606
AT5G03330	CCGGGGTGTATTTATTAGATA	SisRNA86	4.5	-1	1	21	1100	1120	UAUCUAAGAAAGAUGUCUCGG	Translation	| Cysteine proteinases superfamily protein | Chr5:806964-810401 FORWARD LENGTH=2257 | 201606
AT5G03330	CCGGGGTGTATTTATTAGATA	SisRNA86	4.5	-1	1	21	1306	1326	UAUCUAAGAAAGAUGUCUCGG	Translation	| Cysteine proteinases superfamily protein | Chr5:807227-809817 FORWARD LENGTH=1879 | 201606
AT5G06260	CCGGGGTGTATTTATTAGATA	SisRNA86	4.5	-1	1	21	284	304	UCUCUGAUAAGUACAUUUCGU	Cleavage	| TLD-domain containing nucleolar protein | Chr5:1902594-1905277 REVERSE LENGTH=1878 | 201606
AT5G06260	CCGGGGTGTATTTATTAGATA	SisRNA86	4.5	-1	1	21	108	128	UCUCUGAUAAGUACAUUUCGU	Cleavage	| TLD-domain containing nucleolar protein | Chr5:1902591-1905101 REVERSE LENGTH=1514 | 201606
AT3G62720	CCGGGGTGTATTTATTAGATA	SisRNA86	5	-1	1	21	49	69	UAUUAAAUAAAUAUAUUUUGU	Cleavage	| xylosyltransferase 1 | Chr3:23201033-23202988 FORWARD LENGTH=1956 | 201606
AT5G56870	CCGGGGTGTATTTATTAGATA	SisRNA86	5	-1	1	21	3018	3038	UAUUUAAAAAAUAUACCCUAA	Cleavage	| beta-galactosidase 4 | Chr5:23003909-23009672 FORWARD LENGTH=3812 | 201606
AT5G64420	CCGGGGTGTATTTATTAGATA	SisRNA86	5	-1	1	21	2300	2320	UAUCUAAAGGAAAUGCCCUGG	Translation	| DNA polymerase V family | Chr5:25756272-25761516 FORWARD LENGTH=4459 | 201606
AT5G26270	CCGGGGTGTATTTATTAGATA	SisRNA86	5	-1	1	21	562	582	AAACUAAUUAAUACACCUCGC	Cleavage	| transmembrane protein | Chr5:9206457-9207512 FORWARD LENGTH=969 | 201606
AT3G06500	CCGGGGTGTATTTATTAGATA	SisRNA86	5	-1	1	21	1971	1991	GAUCCAAAGAAUACGCCUUGG	Cleavage	| Plant neutral invertase family protein | Chr3:2011993-2015831 FORWARD LENGTH=2717 | 201606
AT3G59120	CCGGGGTGTATTTATTAGATA	SisRNA86	5	-1	1	21	437	457	UAUUCGAUAAAUGCACUUUGU	Cleavage	| Cysteine/Histidine-rich C1 domain family protein | Chr3:21857876-21860275 REVERSE LENGTH=1863 | 201606
AT3G06455	CCGGGGTGTATTTATTAGATA	SisRNA86	5	-1	1	21	711	731	GAUCUGAUAAGUGUAUUUUGG	Cleavage	| ubiquitin family protein | Chr3:1980542-1982162 FORWARD LENGTH=1488 | 201606
AT2G42730	CCGGGGTGTATTTATTAGATA	SisRNA86	5	-1	1	21	898	918	UAUCUACUACAAACACUCUGG	Translation	| F-box/FBD/LRR protein | Chr2:17789404-17791582 REVERSE LENGTH=1769 | 201606
AT1G35830	CCGGGGTGTATTTATTAGATA	SisRNA86	5	-1	1	21	1422	1442	UAUCUAGUGAUUAUACUCUGU	Translation	| VQ motif-containing protein | Chr1:13320675-13322511 REVERSE LENGTH=1837 | 201606
AT1G71350	CCGGGGTGTATTTATTAGATA	SisRNA86	5	-1	1	21	1920	1940	UAUUUGAUACGUACACUCUGU	Cleavage	| eukaryotic translation initiation factor SUI1 family protein | Chr1:26888368-26891284 REVERSE LENGTH=2026 | 201606
AT3G56360	CCGGGGTGTATTTATTAGATA	SisRNA86	5	-1	1	21	874	894	UAUCUAUUGAAAACGACCCGG	Translation	| hypothetical protein | Chr3:20896332-20897747 FORWARD LENGTH=1416 | 201606
AT1G71100	CCGGGGTGTATTTATTAGATA	SisRNA86	5	-1	1	21	1530	1549	UAUAUAAUAAAU-UGCCCCGG	Cleavage	| Ribose 5-phosphate isomerase%2C type A protein | Chr1:26814260-26815922 FORWARD LENGTH=1663 | 201606
AT4G15310	CCGGGGTGTATTTATTAGATA	SisRNA86	5	-1	1	21	1229	1249	UAUCUAGGGAAUACAUGCCGU	Cleavage	| cytochrome P450%2C family 702%2C subfamily A%2C polypeptide 3 | Chr4:8736721-8740211 FORWARD LENGTH=1592 | 201606
AT5G53660	CCGGGGTGTATTTATTAGATA	SisRNA86	5	-1	1	21	1692	1712	UAUUUAAUAAGUGCAUCUCCU	Cleavage	| growth-regulating factor 7 | Chr5:21794177-21796092 FORWARD LENGTH=1720 | 201606
AT4G03450	CCGGGGTGTATTTATTAGATA	SisRNA86	5	-1	1	21	1228	1248	UACUUAAUAAGUUCACUUUGG	Cleavage	| Ankyrin repeat family protein | Chr4:1529372-1531819 REVERSE LENGTH=2249 | 201606
AT3G09640	CCGGGGTGTATTTATTAGATA	SisRNA86	5	-1	1	21	621	641	UGUCUGGUGGACACACCUUGG	Translation	| ascorbate peroxidase 2 | Chr3:2956156-2958330 FORWARD LENGTH=1068 | 201606
AT2G42600	CCGGGGTGTATTTATTAGATA	SisRNA86	5	-1	1	21	3452	3472	UAUCUAGGAAAUAUAUUUCUG	Cleavage	| phosphoenolpyruvate carboxylase 2 | Chr2:17734324-17739085 REVERSE LENGTH=3515 | 201606
AT5G26270	CCGGGGTGTATTTATTAGATA	SisRNA86	5	-1	1	21	597	617	AAACUAAUUAAUACACCUCGC	Cleavage	| transmembrane protein | Chr5:9206375-9208136 FORWARD LENGTH=1220 | 201606
AT2G42600	CCGGGGTGTATTTATTAGATA	SisRNA86	5	-1	1	21	3434	3454	UAUCUAGGAAAUAUAUUUCUG	Cleavage	| phosphoenolpyruvate carboxylase 2 | Chr2:17734302-17739167 REVERSE LENGTH=3519 | 201606
AT5G25840	CCGGGGTGTATTTATTAGATA	SisRNA86	5	-1	1	21	346	366	UGUCUGAAGAGUGCACGCCGG	Cleavage	| DUF1677 family protein (DUF1677) | Chr5:9010643-9011618 REVERSE LENGTH=976 | 201606
AT1G02190	CCGGGGTGTATTTATTAGATA	SisRNA86	5	-1	1	21	995	1015	CAUCUACCAAAUGCGCCUUGG	Cleavage	| Fatty acid hydroxylase superfamily | Chr1:415074-418027 FORWARD LENGTH=2195 | 201606
AT1G15830	CCGGGGTGTATTTATTAGATA	SisRNA86	5	-1	1	21	2258	2278	GAUUCAAUGAAUACAUUUUGG	Cleavage	| hypothetical protein | Chr1:5448060-5450617 FORWARD LENGTH=2303 | 201606
AT4G01000	CCGGGGTGTATTTATTAGATA	SisRNA86	5	-1	1	21	811	831	AAUCUGAUAAGUGUAUUUUGG	Cleavage	| Ubiquitin-like superfamily protein | Chr4:431516-434029 REVERSE LENGTH=1871 | 201606
AT1G02190	CCGGGGTGTATTTATTAGATA	SisRNA86	5	-1	1	21	990	1010	CAUCUACCAAAUGCGCCUUGG	Cleavage	| Fatty acid hydroxylase superfamily | Chr1:415079-418010 FORWARD LENGTH=2161 | 201606
AT3G06500	CCGGGGTGTATTTATTAGATA	SisRNA86	5	-1	1	21	1925	1945	GAUCCAAAGAAUACGCCUUGG	Cleavage	| Plant neutral invertase family protein | Chr3:2011993-2015831 FORWARD LENGTH=2671 | 201606
AT3G09640	CCGGGGTGTATTTATTAGATA	SisRNA86	5	-1	1	21	538	558	UGUCUGGUGGACACACCUUGG	Translation	| ascorbate peroxidase 2 | Chr3:2956159-2958330 FORWARD LENGTH=985 | 201606
AT3G62720	CCGGGGTGTATTTATTAGATA	SisRNA86	5	-1	1	21	50	70	UAUUAAAUAAAUAUAUUUUGU	Cleavage	| xylosyltransferase 1 | Chr3:23201032-23202913 FORWARD LENGTH=1784 | 201606
AT4G01000	CCGGGGTGTATTTATTAGATA	SisRNA86	5	-1	1	21	720	740	AAUCUGAUAAGUGUAUUUUGG	Cleavage	| Ubiquitin-like superfamily protein | Chr4:431857-433938 REVERSE LENGTH=1788 | 201606
AT4G03450	CCGGGGTGTATTTATTAGATA	SisRNA86	5	-1	1	21	1189	1209	UACUUAAUAAGUUCACUUUGG	Cleavage	| Ankyrin repeat family protein | Chr4:1529385-1531780 REVERSE LENGTH=2088 | 201606
AT1G64790	CCGGGGTGTATTTATTAGATA	SisRNA86	5	-1	1	21	1217	1238	GAUCUAAGUAAGUAUGCCCUGG	Cleavage	| ILITYHIA | Chr1:24065014-24083428 REVERSE LENGTH=8334 | 201606
AT1G64790	CCGGGGTGTATTTATTAGATA	SisRNA86	5	-1	1	21	1020	1041	GAUCUAAGUAAGUAUGCCCUGG	Cleavage	| ILITYHIA | Chr1:24064822-24082093 REVERSE LENGTH=8428 | 201606
AT1G64790	CCGGGGTGTATTTATTAGATA	SisRNA86	5	-1	1	21	1110	1131	GAUCUAAGUAAGUAUGCCCUGG	Cleavage	| ILITYHIA | Chr1:24064837-24082183 REVERSE LENGTH=8503 | 201606
AT1G70100	TCTACCTCTTGGTGAGCCGGC	SisRNA154	3.5	-1	1	21	149	169	GUUUGCUCACCAAGAGGUUGA	Cleavage	| neurofilament heavy protein | Chr1:26403341-26406098 FORWARD LENGTH=2186 | 201606
AT1G70100	TCTACCTCTTGGTGAGCCGGC	SisRNA154	3.5	-1	1	21	122	142	GUUUGCUCACCAAGAGGUUGA	Cleavage	| neurofilament heavy protein | Chr1:26403368-26406143 FORWARD LENGTH=2208 | 201606
AT1G70100	TCTACCTCTTGGTGAGCCGGC	SisRNA154	3.5	-1	1	21	122	142	GUUUGCUCACCAAGAGGUUGA	Cleavage	| neurofilament heavy protein | Chr1:26403368-26406179 FORWARD LENGTH=2143 | 201606
AT2G31150	TCTACCTCTTGGTGAGCCGGC	SisRNA154	4	-1	1	21	1726	1746	GUCGUUUUACCAAGAGGAAGA	Cleavage	| ATP binding / ATPase | Chr2:13272375-13274578 FORWARD LENGTH=2049 | 201606
AT4G21250	TCTACCTCTTGGTGAGCCGGC	SisRNA154	4	-1	1	21	1001	1021	GCCGGUUUAUUAGGAGGUAUA	Cleavage	| Sulfite exporter TauE/SafE family protein | Chr4:11324987-11326958 FORWARD LENGTH=1714 | 201606
AT5G28290	TCTACCTCTTGGTGAGCCGGC	SisRNA154	4	-1	1	21	601	621	GUCUGCUCAUCAAGAGAUGGA	Cleavage	| NIMA-related kinase 3 | Chr5:10278615-10282824 REVERSE LENGTH=2435 | 201606
AT3G22125	TCTACCTCTTGGTGAGCCGGC	SisRNA154	4	-1	1	21	634	654	GGCGGCUUACCGAUAGGUGGA	Cleavage	| transmembrane protein | Chr3:7803890-7808056 FORWARD LENGTH=4137 | 201606
AT5G28290	TCTACCTCTTGGTGAGCCGGC	SisRNA154	4	-1	1	21	874	894	GUCUGCUCAUCAAGAGAUGGA	Cleavage	| NIMA-related kinase 3 | Chr5:10278652-10282616 REVERSE LENGTH=2671 | 201606
AT3G22125	TCTACCTCTTGGTGAGCCGGC	SisRNA154	4	-1	1	21	1186	1206	GGCGGCUUACCGAUAGGUGGA	Cleavage	| transmembrane protein | Chr3:7803338-7807890 FORWARD LENGTH=2933 | 201606
AT3G22125	TCTACCTCTTGGTGAGCCGGC	SisRNA154	4	-1	1	21	634	654	GGCGGCUUACCGAUAGGUGGA	Cleavage	| transmembrane protein | Chr3:7803890-7807411 FORWARD LENGTH=3252 | 201606
AT3G22125	TCTACCTCTTGGTGAGCCGGC	SisRNA154	4	-1	1	21	634	654	GGCGGCUUACCGAUAGGUGGA	Cleavage	| transmembrane protein | Chr3:7803890-7807411 FORWARD LENGTH=3237 | 201606
AT5G28290	TCTACCTCTTGGTGAGCCGGC	SisRNA154	4	-1	1	21	391	411	GUCUGCUCAUCAAGAGAUGGA	Cleavage	| NIMA-related kinase 3 | Chr5:10278671-10282614 REVERSE LENGTH=2124 | 201606
AT1G50590	TCTACCTCTTGGTGAGCCGGC	SisRNA154	4.5	-1	1	21	936	956	GCCGAGUUAUCAAGAGAUAGA	Cleavage	| RmlC-like cupins superfamily protein | Chr1:18732378-18734199 REVERSE LENGTH=1452 | 201606
AT1G66150	TCTACCTCTTGGTGAGCCGGC	SisRNA154	4.5	-1	1	21	1181	1201	CCCGGCUCGCUGAGAGUUGGA	Cleavage	| transmembrane kinase 1 | Chr1:24631338-24634781 FORWARD LENGTH=3360 | 201606
AT1G08380	TCTACCTCTTGGTGAGCCGGC	SisRNA154	4.5	-1	1	21	319	339	GCCGGUGCAUCGGGAGGAAGA	Cleavage	| photosystem I subunit O | Chr1:2640803-2641934 REVERSE LENGTH=819 | 201606
AT5G24300	TCTACCTCTTGGTGAGCCGGC	SisRNA154	4.5	-1	1	21	1325	1345	CCUCGCUCAUCAGGGGGUGGA	Cleavage	| Glycogen/starch synthases%2C ADP-glucose type | Chr5:8266566-8271196 FORWARD LENGTH=2663 | 201606
AT5G56860	TCTACCTCTTGGTGAGCCGGC	SisRNA154	4.5	-1	1	21	1002	1021	GCCGGCG-ACCAAGAGGUGGC	Cleavage	| GATA type zinc finger transcription factor family protein | Chr5:22989216-22991530 REVERSE LENGTH=1790 | 201606
AT1G50590	TCTACCTCTTGGTGAGCCGGC	SisRNA154	4.5	-1	1	21	563	583	GCCGAGUUAUCAAGAGAUAGA	Cleavage	| RmlC-like cupins superfamily protein | Chr1:18732378-18734199 REVERSE LENGTH=1079 | 201606
AT1G50590	TCTACCTCTTGGTGAGCCGGC	SisRNA154	4.5	-1	1	21	236	256	GCCGAGUUAUCAAGAGAUAGA	Cleavage	| RmlC-like cupins superfamily protein | Chr1:18732378-18733326 REVERSE LENGTH=752 | 201606
AT5G24300	TCTACCTCTTGGTGAGCCGGC	SisRNA154	4.5	-1	1	21	1101	1121	CCUCGCUCAUCAGGGGGUGGA	Cleavage	| Glycogen/starch synthases%2C ADP-glucose type | Chr5:8266790-8271205 FORWARD LENGTH=2351 | 201606
AT5G61120	TCTACCTCTTGGTGAGCCGGC	SisRNA154	4.5	-1	1	21	628	648	GCUGGCUUUCCAAGAGCUAGG	Cleavage	| zinc ion-binding protein | Chr5:24582225-24585818 REVERSE LENGTH=1746 | 201606
AT5G61120	TCTACCTCTTGGTGAGCCGGC	SisRNA154	4.5	-1	1	21	628	648	GCUGGCUUUCCAAGAGCUAGG	Cleavage	| zinc ion-binding protein | Chr5:24582225-24585818 REVERSE LENGTH=1819 | 201606
AT5G61120	TCTACCTCTTGGTGAGCCGGC	SisRNA154	4.5	-1	1	21	576	596	GCUGGCUUUCCAAGAGCUAGG	Cleavage	| zinc ion-binding protein | Chr5:24582225-24585818 REVERSE LENGTH=1694 | 201606
AT3G46710	TCTACCTCTTGGTGAGCCGGC	SisRNA154	5	-1	1	21	918	938	GAUGGCUCAGCAGGAGUUAGA	Cleavage	| NB-ARC domain-containing disease resistance protein | Chr3:17206183-17209203 REVERSE LENGTH=3021 | 201606
AT4G32160	TCTACCTCTTGGTGAGCCGGC	SisRNA154	5	-1	1	21	1126	1146	GUCUGCAUGCCAAGAUGUAGA	Cleavage	| Phox (PX) domain-containing protein | Chr4:15528425-15533279 FORWARD LENGTH=3190 | 201606
AT5G61990	TCTACCTCTTGGTGAGCCGGC	SisRNA154	5	-1	1	21	965	985	GAUGGCUUACUGAAGGGUAGA	Cleavage	| Pentatricopeptide repeat (PPR) superfamily protein | Chr5:24899606-24903131 REVERSE LENGTH=3512 | 201606
AT5G18360	TCTACCTCTTGGTGAGCCGGC	SisRNA154	5	-1	1	21	353	373	GCCGGUUUUCUACGAGGUGGA	Cleavage	| Disease resistance protein (TIR-NBS-LRR class) family | Chr5:6079768-6083077 REVERSE LENGTH=3034 | 201606
AT1G08130	TCTACCTCTTGGTGAGCCGGC	SisRNA154	5	-1	1	21	812	832	CCCGGCUCAUGAAGGUGUAGA	Translation	| DNA ligase 1 | Chr1:2542663-2547946 REVERSE LENGTH=2754 | 201606
AT2G47600	TCTACCTCTTGGTGAGCCGGC	SisRNA154	5	-1	1	21	300	320	GUUGACUUAUUAGGAGGUGGG	Cleavage	| magnesium/proton exchanger | Chr2:19524117-19527580 REVERSE LENGTH=2357 | 201606
AT5G02440	TCTACCTCTTGGTGAGCCGGC	SisRNA154	5	-1	1	21	38	58	AAUGGCUCACCAGGAGGAAGG	Cleavage	| 60S ribosomal protein L36 | Chr5:531028-532938 FORWARD LENGTH=782 | 201606
AT1G62710	TCTACCTCTTGGTGAGCCGGC	SisRNA154	5	-1	1	21	243	263	CCCGGCUGACCAAGACGAAGA	Cleavage	| beta vacuolar processing enzyme | Chr1:23223874-23226983 REVERSE LENGTH=1783 | 201606
AT4G37690	TCTACCTCTTGGTGAGCCGGC	SisRNA154	5	-1	1	21	922	942	GCUUGCUCACCCAGAGGCGGA	Translation	| Galactosyl transferase GMA12/MNN10 family protein | Chr4:17707894-17709847 FORWARD LENGTH=1954 | 201606
AT1G18690	TCTACCTCTTGGTGAGCCGGC	SisRNA154	5	-1	1	21	1321	1341	GCUGUCUCAUCCAGAAGUAGA	Translation	| Galactosyl transferase GMA12/MNN10 family protein | Chr1:6433574-6437236 FORWARD LENGTH=2586 | 201606
AT1G18690	TCTACCTCTTGGTGAGCCGGC	SisRNA154	5	-1	1	21	2191	2211	GCUGUCUCAUCCAGAAGUAGA	Translation	| Galactosyl transferase GMA12/MNN10 family protein | Chr1:6433688-6436922 FORWARD LENGTH=3142 | 201606
AT3G47130	TCTACCTCTTGGTGAGCCGGC	SisRNA154	5	-1	1	21	812	832	UGUGGCUUGCUGAGAGGUGGA	Cleavage	| F-box associated ubiquitination effector family protein | Chr3:17353714-17355086 FORWARD LENGTH=1318 | 201606
AT3G04810	TCTACCTCTTGGTGAGCCGGC	SisRNA154	5	-1	1	21	812	832	AUCUGCUCAUCAAGAGAUGGA	Cleavage	| NIMA-related kinase 2 | Chr3:1317336-1321101 FORWARD LENGTH=2495 | 201606
AT1G18690	TCTACCTCTTGGTGAGCCGGC	SisRNA154	5	-1	1	21	1889	1909	GCUGUCUCAUCCAGAAGUAGA	Translation	| Galactosyl transferase GMA12/MNN10 family protein | Chr1:6433517-6437129 FORWARD LENGTH=3047 | 201606
AT1G29600	TCTACCTCTTGGTGAGCCGGC	SisRNA154	5	-1	1	21	912	932	GCGAGUUCAUCGAGAGGAAGA	Cleavage	| Zinc finger C-x8-C-x5-C-x3-H type family protein | Chr1:10343945-10346364 FORWARD LENGTH=1532 | 201606
AT3G04810	TCTACCTCTTGGTGAGCCGGC	SisRNA154	5	-1	1	21	452	472	AUCUGCUCAUCAAGAGAUGGA	Cleavage	| NIMA-related kinase 2 | Chr3:1317245-1321294 FORWARD LENGTH=2328 | 201606
AT1G29600	TCTACCTCTTGGTGAGCCGGC	SisRNA154	5	-1	1	21	885	905	GCGAGUUCAUCGAGAGGAAGA	Cleavage	| Zinc finger C-x8-C-x5-C-x3-H type family protein | Chr1:10343785-10346364 FORWARD LENGTH=1505 | 201606
AT1G18690	TCTACCTCTTGGTGAGCCGGC	SisRNA154	5	-1	1	21	1871	1891	GCUGUCUCAUCCAGAAGUAGA	Translation	| Galactosyl transferase GMA12/MNN10 family protein | Chr1:6433517-6436922 FORWARD LENGTH=2822 | 201606
AT3G04810	TCTACCTCTTGGTGAGCCGGC	SisRNA154	5	-1	1	21	460	480	AUCUGCUCAUCAAGAGAUGGA	Cleavage	| NIMA-related kinase 2 | Chr3:1317254-1321269 FORWARD LENGTH=2311 | 201606
AT4G21260	TCTACCTCTTGGTGAGCCGGC	SisRNA154	5	-1	1	21	790	810	GCCGGCUUAUUAGGCGGUAUA	Cleavage	| Sulfite exporter TauE/SafE family protein | Chr4:11327543-11329057 FORWARD LENGTH=1182 | 201606
AT1G09890	TCGGGCAATGGCGCGAAGCTA	SisRNA165	4	-1	1	21	551	571	GAGAUUCAUGCCAUUGCCUGA	Cleavage	| Rhamnogalacturonate lyase family protein | Chr1:3214049-3217603 REVERSE LENGTH=2311 | 201606
AT1G09890	TCGGGCAATGGCGCGAAGCTA	SisRNA165	4	-1	1	21	486	506	GAGAUUCAUGCCAUUGCCUGA	Cleavage	| Rhamnogalacturonate lyase family protein | Chr1:3214237-3217538 REVERSE LENGTH=1899 | 201606
AT1G09890	TCGGGCAATGGCGCGAAGCTA	SisRNA165	4	-1	1	21	551	571	GAGAUUCAUGCCAUUGCCUGA	Cleavage	| Rhamnogalacturonate lyase family protein | Chr1:3214049-3217603 REVERSE LENGTH=2224 | 201606
AT1G09890	TCGGGCAATGGCGCGAAGCTA	SisRNA165	4	-1	1	21	551	571	GAGAUUCAUGCCAUUGCCUGA	Cleavage	| Rhamnogalacturonate lyase family protein | Chr1:3214049-3217603 REVERSE LENGTH=2152 | 201606
AT1G09890	TCGGGCAATGGCGCGAAGCTA	SisRNA165	4	-1	1	21	503	523	GAGAUUCAUGCCAUUGCCUGA	Cleavage	| Rhamnogalacturonate lyase family protein | Chr1:3214063-3217570 REVERSE LENGTH=2090 | 201606
AT2G44630	TCGGGCAATGGCGCGAAGCTA	SisRNA165	4.5	-1	1	21	1152	1171	UAG-UUUGCGCCAUUGUCUGU	Cleavage	| Galactose oxidase/kelch repeat superfamily protein | Chr2:18415596-18417013 REVERSE LENGTH=1418 | 201606
AT4G34030	TCGGGCAATGGCGCGAAGCTA	SisRNA165	4.5	-1	1	21	1289	1309	GAGCUUCGCUCCAUUGCUCCA	Cleavage	| 3-methylcrotonyl-CoA carboxylase | Chr4:16301027-16304099 FORWARD LENGTH=2185 | 201606
AT4G19420	TCGGGCAATGGCGCGAAGCTA	SisRNA165	4.5	-1	1	21	1204	1223	CUGCUUC-CGCCAUUGCUCGA	Cleavage	| Pectinacetylesterase family protein | Chr4:10587166-10591633 REVERSE LENGTH=3142 | 201606
AT4G19420	TCGGGCAATGGCGCGAAGCTA	SisRNA165	4.5	-1	1	21	1117	1136	CUGCUUC-CGCCAUUGCUCGA	Cleavage	| Pectinacetylesterase family protein | Chr4:10587193-10591546 REVERSE LENGTH=2852 | 201606
AT4G19420	TCGGGCAATGGCGCGAAGCTA	SisRNA165	4.5	-1	1	21	271	290	CUGCUUC-CGCCAUUGCUCGA	Cleavage	| Pectinacetylesterase family protein | Chr4:10587214-10590700 REVERSE LENGTH=2001 | 201606
AT4G19420	TCGGGCAATGGCGCGAAGCTA	SisRNA165	4.5	-1	1	21	1204	1223	CUGCUUC-CGCCAUUGCUCGA	Cleavage	| Pectinacetylesterase family protein | Chr4:10587166-10591633 REVERSE LENGTH=2877 | 201606
AT5G05560	TCGGGCAATGGCGCGAAGCTA	SisRNA165	5	-1	1	21	4927	4947	AUGCUCCGUGUCAUUGCUCGG	Cleavage	| E3 ubiquitin ligase | Chr5:1640098-1654830 FORWARD LENGTH=6814 | 201606
AT5G43230	TCGGGCAATGGCGCGAAGCTA	SisRNA165	5	-1	1	21	798	818	UAGUUUGGCGUCAUUGACGGA	Cleavage	| EEIG1/EHBP1 protein amino-terminal domain protein | Chr5:17348876-17352933 FORWARD LENGTH=2982 | 201606
AT3G07100	TCGGGCAATGGCGCGAAGCTA	SisRNA165	5	-1	1	21	2192	2212	UAUCUUUGUCCCAUUGCCAGA	Cleavage	| Sec23/Sec24 protein transport family protein | Chr3:2245164-2250796 REVERSE LENGTH=4193 | 201606
AT1G63850	TCGGGCAATGGCGCGAAGCTA	SisRNA165	5	-1	1	21	1932	1952	UACCUUUGCGCUGUUUCUUGA	Cleavage	| BTB/POZ domain-containing protein | Chr1:23696720-23699030 FORWARD LENGTH=2211 | 201606
AT4G26200	TCGGGCAATGGCGCGAAGCTA	SisRNA165	5	-1	1	21	1327	1347	GAUCUUCGUGCCACUGCUCGG	Cleavage	| 1-amino-cyclopropane-1-carboxylate synthase 7 | Chr4:13275200-13277188 FORWARD LENGTH=1693 | 201606
AT2G04430	TCGGGCAATGGCGCGAAGCTA	SisRNA165	5	-1	1	21	87	107	UGCUUUUUCGUCAUUGUCUGA	Cleavage	| nudix hydrolase homolog 5 | Chr2:1538472-1541375 FORWARD LENGTH=1622 | 201606
AT5G05560	TCGGGCAATGGCGCGAAGCTA	SisRNA165	5	-1	1	21	3769	3789	AUGCUCCGUGUCAUUGCUCGG	Cleavage	| E3 ubiquitin ligase | Chr5:1641365-1654756 FORWARD LENGTH=5294 | 201606
AT1G75430	TCGGGCAATGGCGCGAAGCTA	SisRNA165	5	-1	1	21	315	335	UGGUUUCAUGUCUUUGCCUGA	Cleavage	| BEL1-like homeodomain 11 | Chr1:28307893-28309610 REVERSE LENGTH=1292 | 201606
AT4G28550	TCGGGCAATGGCGCGAAGCTA	SisRNA165	5	-1	1	21	1712	1732	UACCUGCGUGCCGUUUCUCGA	Cleavage	| Ypt/Rab-GAP domain of gyp1p superfamily protein | Chr4:14110832-14113777 FORWARD LENGTH=1779 | 201606
AT1G55325	TCGGGCAATGGCGCGAAGCTA	SisRNA165	5	-1	1	21	3094	3114	UGGCUUCCUGCCAUUCUCUGG	Cleavage	| RNA polymerase II transcription mediator | Chr1:20637340-20648434 FORWARD LENGTH=7449 | 201606
AT5G27930	TCGGGCAATGGCGCGAAGCTA	SisRNA165	5	-1	1	21	1004	1024	AAGUUUCUCGUUGUUGCUUGA	Cleavage	| Protein phosphatase 2C family protein | Chr5:9957977-9961271 REVERSE LENGTH=2857 | 201606
AT1G16820	TCGGGCAATGGCGCGAAGCTA	SisRNA165	5	-1	1	21	543	563	UAGCUUCUCACUAUUGCUAGA	Cleavage	| vacuolar ATP synthase catalytic subunit-related / V-ATPase-related / vacuolar proton pump-like protein | Chr1:5756903-5758314 REVERSE LENGTH=1235 | 201606
AT1G55325	TCGGGCAATGGCGCGAAGCTA	SisRNA165	5	-1	1	21	3027	3047	UGGCUUCCUGCCAUUCUCUGG	Cleavage	| RNA polymerase II transcription mediator | Chr1:20637437-20647219 FORWARD LENGTH=6267 | 201606
AT4G28550	TCGGGCAATGGCGCGAAGCTA	SisRNA165	5	-1	1	21	1925	1945	UACCUGCGUGCCGUUUCUCGA	Cleavage	| Ypt/Rab-GAP domain of gyp1p superfamily protein | Chr4:14110799-14113773 FORWARD LENGTH=1988 | 201606
AT4G01230	TCGGGCAATGGCGCGAAGCTA	SisRNA165	5	-1	1	21	675	695	CAGCUUCUUGUCAUUGCUCUA	Cleavage	| Reticulon family protein | Chr4:516021-517516 REVERSE LENGTH=1086 | 201606
AT3G49630	TCGGGCAATGGCGCGAAGCTA	SisRNA165	5	-1	1	21	5	25	UCGUUUCCCGUCAUUGUCCAA	Cleavage	| 2-oxoglutarate (2OG) and Fe(II)-dependent oxygenase superfamily protein | Chr3:18397725-18400276 FORWARD LENGTH=1441 | 201606
AT5G27930	TCGGGCAATGGCGCGAAGCTA	SisRNA165	5	-1	1	21	365	385	AAGUUUCUCGUUGUUGCUUGA	Cleavage	| Protein phosphatase 2C family protein | Chr5:9957816-9961374 REVERSE LENGTH=1918 | 201606
AT1G55325	TCGGGCAATGGCGCGAAGCTA	SisRNA165	5	-1	1	21	3054	3074	UGGCUUCCUGCCAUUCUCUGG	Cleavage	| RNA polymerase II transcription mediator | Chr1:20637380-20648434 FORWARD LENGTH=6940 | 201606
AT1G55325	TCGGGCAATGGCGCGAAGCTA	SisRNA165	5	-1	1	21	3101	3121	UGGCUUCCUGCCAUUCUCUGG	Cleavage	| RNA polymerase II transcription mediator | Chr1:20637333-20647282 FORWARD LENGTH=6389 | 201606
AT1G75430	TCGGGCAATGGCGCGAAGCTA	SisRNA165	5	-1	1	21	315	335	UGGUUUCAUGUCUUUGCCUGA	Cleavage	| BEL1-like homeodomain 11 | Chr1:28307893-28309610 REVERSE LENGTH=1194 | 201606
AT3G49630	TCGGGCAATGGCGCGAAGCTA	SisRNA165	5	-1	1	21	5	25	UCGUUUCCCGUCAUUGUCCAA	Cleavage	| 2-oxoglutarate (2OG) and Fe(II)-dependent oxygenase superfamily protein | Chr3:18397725-18400276 FORWARD LENGTH=1054 | 201606
AT4G01230	TCGGGCAATGGCGCGAAGCTA	SisRNA165	5	-1	1	21	580	600	CAGCUUCUUGUCAUUGCUCUA	Cleavage	| Reticulon family protein | Chr4:516073-517427 REVERSE LENGTH=939 | 201606
AT4G28550	TCGGGCAATGGCGCGAAGCTA	SisRNA165	5	-1	1	21	1732	1752	UACCUGCGUGCCGUUUCUCGA	Cleavage	| Ypt/Rab-GAP domain of gyp1p superfamily protein | Chr4:14110799-14113773 FORWARD LENGTH=1795 | 201606
AT5G05560	TCGGGCAATGGCGCGAAGCTA	SisRNA165	5	-1	1	21	3431	3451	AUGCUCCGUGUCAUUGCUCGG	Cleavage	| E3 ubiquitin ligase | Chr5:1641939-1654795 FORWARD LENGTH=5283 | 201606
AT5G27930	TCGGGCAATGGCGCGAAGCTA	SisRNA165	5	-1	1	21	788	808	AAGUUUCUCGUUGUUGCUUGA	Cleavage	| Protein phosphatase 2C family protein | Chr5:9958098-9961055 REVERSE LENGTH=2059 | 201606
AT2G40190	TCGGGCAATGGCGCGAAGCTA	SisRNA165	5	-1	1	21	307	329	UAGCUCGUCGCGCCGUUGAUCGA	Cleavage	| UDP-Glycosyltransferase superfamily protein | Chr2:16785173-16787590 FORWARD LENGTH=1784 | 201606
AT5G48190	TCTGCGAATCGTAATTAAATA	SisRNA296	3.5	-1	1	21	248	268	UAUUUAAUUACGAUUUUAAGA	Cleavage	| glycosyltransferase family protein (DUF23) | Chr5:19542778-19544429 FORWARD LENGTH=1270 | 201606
AT3G07380	TCTGCGAATCGTAATTAAATA	SisRNA296	3.5	-1	1	21	356	376	UAUUUAAUUACGAUUUUAAGA	Cleavage	| glycosyltransferase family protein (DUF23) | Chr3:2360988-2362824 REVERSE LENGTH=1455 | 201606
AT2G36000	TCTGCGAATCGTAATTAAATA	SisRNA296	4	-1	1	21	1409	1429	UGUAGAGUUGCGAUUUGCAGA	Cleavage	| Mitochondrial transcription termination factor family protein | Chr2:15117015-15119043 FORWARD LENGTH=1937 | 201606
AT1G26300	TCTGCGAATCGTAATTAAATA	SisRNA296	4	-1	1	21	947	967	UGUUUAAGUAGGAUUUGCAGG	Translation	| BSD domain-containing protein | Chr1:9095770-9099754 REVERSE LENGTH=2048 | 201606
AT3G66654	TCTGCGAATCGTAATTAAATA	SisRNA296	4	-1	1	21	409	429	UGUUGAUUUAUGGUUUGCAGA	Cleavage	| Cyclophilin-like peptidyl-prolyl cis-trans isomerase family protein | Chr3:2088035-2090532 FORWARD LENGTH=1419 | 201606
AT1G26300	TCTGCGAATCGTAATTAAATA	SisRNA296	4	-1	1	21	959	979	UGUUUAAGUAGGAUUUGCAGG	Translation	| BSD domain-containing protein | Chr1:9097643-9099766 REVERSE LENGTH=1956 | 201606
AT2G36000	TCTGCGAATCGTAATTAAATA	SisRNA296	4	-1	1	21	1305	1325	UGUAGAGUUGCGAUUUGCAGA	Cleavage	| Mitochondrial transcription termination factor family protein | Chr2:15117015-15119043 FORWARD LENGTH=1833 | 201606
AT4G38200	TCTGCGAATCGTAATTAAATA	SisRNA296	4.5	-1	1	21	5286	5306	UAAUUGAUUACUGUUUGUAGA	Translation	| SEC7-like guanine nucleotide exchange family protein | Chr4:17915238-17922732 FORWARD LENGTH=5359 | 201606
AT3G53420	TCTGCGAATCGTAATTAAATA	SisRNA296	4.5	-1	1	21	673	693	UGUUUGGGUGCGAUUUGUGGA	Cleavage	| plasma membrane intrinsic protein 2A | Chr3:19803473-19805730 REVERSE LENGTH=1573 | 201606
AT3G52500	TCTGCGAATCGTAATTAAATA	SisRNA296	4.5	-1	1	21	1751	1771	UAGUUGAAUACGAUUUGGAGA	Cleavage	| Eukaryotic aspartyl protease family protein | Chr3:19465264-19467455 REVERSE LENGTH=2192 | 201606
AT4G36050	TCTGCGAATCGTAATTAAATA	SisRNA296	4.5	-1	1	21	885	905	AAUUUAACUACGGUUCGAGGA	Cleavage	| endonuclease/exonuclease/phosphatase family protein | Chr4:17051938-17055073 REVERSE LENGTH=2352 | 201606
AT1G61560	TCTGCGAATCGTAATTAAATA	SisRNA296	4.5	-1	1	21	2674	2694	UAUUUUGAUAUGGUUUGUAGA	Cleavage	| Seven transmembrane MLO family protein | Chr1:22708468-22712289 REVERSE LENGTH=2749 | 201606
AT4G36050	TCTGCGAATCGTAATTAAATA	SisRNA296	4.5	-1	1	21	866	886	AAUUUAACUACGGUUCGAGGA	Cleavage	| endonuclease/exonuclease/phosphatase family protein | Chr4:17051911-17055059 REVERSE LENGTH=2360 | 201606
AT4G36050	TCTGCGAATCGTAATTAAATA	SisRNA296	4.5	-1	1	21	918	938	AAUUUAACUACGGUUCGAGGA	Cleavage	| endonuclease/exonuclease/phosphatase family protein | Chr4:17051938-17055192 REVERSE LENGTH=2385 | 201606
AT3G61800	TCTGCGAATCGTAATTAAATA	SisRNA296	4.5	-1	1	21	1288	1308	UAGUUGAUUCCGAUUUGUGGA	Cleavage	| ENTH/VHS protein | Chr3:22874363-22878667 REVERSE LENGTH=4176 | 201606
AT4G02760	TCTGCGAATCGTAATTAAATA	SisRNA296	4.5	-1	1	21	2810	2830	UAUGUAAUAACGGUUCGCAAA	Cleavage	| RNI-like superfamily protein | Chr4:1223962-1228387 REVERSE LENGTH=2926 | 201606
AT4G38200	TCTGCGAATCGTAATTAAATA	SisRNA296	4.5	-1	1	21	5308	5328	UAAUUGAUUACUGUUUGUAGA	Translation	| SEC7-like guanine nucleotide exchange family protein | Chr4:17915206-17922732 FORWARD LENGTH=5381 | 201606
AT2G16700	TCTGCGAATCGTAATTAAATA	SisRNA296	4.5	-1	1	21	235	255	UAGCUAAUGAUGAUUCGCAGG	Cleavage	| actin depolymerizing factor 5 | Chr2:7244561-7245813 FORWARD LENGTH=1011 | 201606
AT1G61560	TCTGCGAATCGTAATTAAATA	SisRNA296	4.5	-1	1	21	2341	2361	UAUUUUGAUAUGGUUUGUAGA	Cleavage	| Seven transmembrane MLO family protein | Chr1:22708468-22712289 REVERSE LENGTH=2416 | 201606
AT1G61560	TCTGCGAATCGTAATTAAATA	SisRNA296	4.5	-1	1	21	2588	2608	UAUUUUGAUAUGGUUUGUAGA	Cleavage	| Seven transmembrane MLO family protein | Chr1:22708468-22712289 REVERSE LENGTH=2663 | 201606
AT1G61560	TCTGCGAATCGTAATTAAATA	SisRNA296	4.5	-1	1	21	2581	2601	UAUUUUGAUAUGGUUUGUAGA	Cleavage	| Seven transmembrane MLO family protein | Chr1:22708468-22712289 REVERSE LENGTH=2656 | 201606
AT1G61560	TCTGCGAATCGTAATTAAATA	SisRNA296	4.5	-1	1	21	2434	2454	UAUUUUGAUAUGGUUUGUAGA	Cleavage	| Seven transmembrane MLO family protein | Chr1:22708468-22712289 REVERSE LENGTH=2509 | 201606
AT2G23990	TCTGCGAATCGTAATTAAATA	SisRNA296	4.5	-1	1	21	259	279	UGUUUAAAUACGAUUCAAAGA	Cleavage	| early nodulin-like protein 11 | Chr2:10206665-10207985 REVERSE LENGTH=868 | 201606
AT2G23990	TCTGCGAATCGTAATTAAATA	SisRNA296	4.5	-1	1	21	242	262	UGUUUAAAUACGAUUCAAAGA	Cleavage	| early nodulin-like protein 11 | Chr2:10206835-10207911 REVERSE LENGTH=681 | 201606
AT3G53420	TCTGCGAATCGTAATTAAATA	SisRNA296	4.5	-1	1	21	606	626	UGUUUGGGUGCGAUUUGUGGA	Cleavage	| plasma membrane intrinsic protein 2A | Chr3:19803657-19805663 REVERSE LENGTH=1278 | 201606
AT3G61800	TCTGCGAATCGTAATTAAATA	SisRNA296	4.5	-1	1	21	1238	1258	UAGUUGAUUCCGAUUUGUGGA	Cleavage	| ENTH/VHS protein | Chr3:22874555-22878617 REVERSE LENGTH=3813 | 201606
AT4G02760	TCTGCGAATCGTAATTAAATA	SisRNA296	4.5	-1	1	21	2860	2880	UAUGUAAUAACGGUUCGCAAA	Cleavage	| RNI-like superfamily protein | Chr4:1223962-1229014 REVERSE LENGTH=2976 | 201606
AT4G02760	TCTGCGAATCGTAATTAAATA	SisRNA296	4.5	-1	1	21	2437	2457	UAUGUAAUAACGGUUCGCAAA	Cleavage	| RNI-like superfamily protein | Chr4:1223959-1228941 REVERSE LENGTH=2556 | 201606
AT4G02760	TCTGCGAATCGTAATTAAATA	SisRNA296	4.5	-1	1	21	2317	2337	UAUGUAAUAACGGUUCGCAAA	Cleavage	| RNI-like superfamily protein | Chr4:1223962-1228686 REVERSE LENGTH=2433 | 201606
AT4G02760	TCTGCGAATCGTAATTAAATA	SisRNA296	4.5	-1	1	21	3011	3031	UAUGUAAUAACGGUUCGCAAA	Cleavage	| RNI-like superfamily protein | Chr4:1223962-1229014 REVERSE LENGTH=3127 | 201606
AT4G02760	TCTGCGAATCGTAATTAAATA	SisRNA296	4.5	-1	1	21	2786	2806	UAUGUAAUAACGGUUCGCAAA	Cleavage	| RNI-like superfamily protein | Chr4:1223962-1229014 REVERSE LENGTH=2902 | 201606
AT4G02760	TCTGCGAATCGTAATTAAATA	SisRNA296	4.5	-1	1	21	2127	2147	UAUGUAAUAACGGUUCGCAAA	Cleavage	| RNI-like superfamily protein | Chr4:1223962-1228070 REVERSE LENGTH=2243 | 201606
AT4G36050	TCTGCGAATCGTAATTAAATA	SisRNA296	4.5	-1	1	21	785	805	AAUUUAACUACGGUUCGAGGA	Cleavage	| endonuclease/exonuclease/phosphatase family protein | Chr4:17051982-17055059 REVERSE LENGTH=2189 | 201606
AT4G36050	TCTGCGAATCGTAATTAAATA	SisRNA296	4.5	-1	1	21	802	822	AAUUUAACUACGGUUCGAGGA	Cleavage	| endonuclease/exonuclease/phosphatase family protein | Chr4:17052472-17055076 REVERSE LENGTH=1805 | 201606
AT1G10130	TCTGCGAATCGTAATTAAATA	SisRNA296	5	-1	1	21	3448	3468	ACUUAAAAUGUGAUUCGCAGA	Cleavage	| endoplasmic reticulum-type calcium-transporting ATPase 3 | Chr1:3310930-3322269 FORWARD LENGTH=3534 | 201606
AT2G33210	TCTGCGAATCGTAATTAAATA	SisRNA296	5	-1	1	21	2048	2068	UCUUUAAUCAUGAUUGGUAGA	Cleavage	| heat shock protein 60-2 | Chr2:14074767-14078772 REVERSE LENGTH=2288 | 201606
AT5G03070	TCTGCGAATCGTAATTAAATA	SisRNA296	5	-1	1	21	1968	1988	AAUGUAAUUAUGAUUUUUAGA	Cleavage	| importin alpha isoform 9 | Chr5:718136-721559 REVERSE LENGTH=2056 | 201606
AT1G01510	TCTGCGAATCGTAATTAAATA	SisRNA296	5	-1	1	21	2180	2200	UAUUUAUUCUCGGUUUGCAGA	Cleavage	| NAD(P)-binding Rossmann-fold superfamily protein | Chr1:187145-190472 FORWARD LENGTH=2637 | 201606
AT5G67080	TCTGCGAATCGTAATTAAATA	SisRNA296	5	-1	1	21	570	590	CGUUAAAUUACGGUGUGCAGA	Cleavage	| mitogen-activated protein kinase kinase kinase 19 | Chr5:26772644-26773979 FORWARD LENGTH=1336 | 201606
AT1G31070	TCTGCGAATCGTAATTAAATA	SisRNA296	5	-1	1	21	1478	1498	UAUUGAAUUGUGGUUUGUGGC	Cleavage	| N-acetylglucosamine-1-phosphate uridylyltransferase 1 | Chr1:11084666-11088589 FORWARD LENGTH=2098 | 201606
AT2G45240	TCTGCGAATCGTAATTAAATA	SisRNA296	5	-1	1	21	1477	1497	UUUUUGGUUGUGAUUCGUAAA	Cleavage	| methionine aminopeptidase 1A | Chr2:18655886-18659111 FORWARD LENGTH=1665 | 201606
AT4G19180	TCTGCGAATCGTAATTAAATA	SisRNA296	5	-1	1	21	1754	1774	GAGUUGAUUGUGAUUUGCAGC	Cleavage	| GDA1/CD39 nucleoside phosphatase family protein | Chr4:10485116-10488484 REVERSE LENGTH=3033 | 201606
AT2G45240	TCTGCGAATCGTAATTAAATA	SisRNA296	5	-1	1	21	1513	1533	UUUUUGGUUGUGAUUCGUAAA	Cleavage	| methionine aminopeptidase 1A | Chr2:18655760-18659106 FORWARD LENGTH=1696 | 201606
AT4G19180	TCTGCGAATCGTAATTAAATA	SisRNA296	5	-1	1	21	1820	1840	GAGUUGAUUGUGAUUUGCAGC	Cleavage	| GDA1/CD39 nucleoside phosphatase family protein | Chr4:10485325-10488534 REVERSE LENGTH=2890 | 201606
AT5G41620	TCTGCGAATCGTAATTAAATA	SisRNA296	5	-1	1	21	684	704	UAUUUGAUUGUGUUUUGGAGA	Cleavage	| intracellular protein transporter USO1-like protein | Chr5:16646157-16649026 FORWARD LENGTH=2372 | 201606
AT2G48130	TCTGCGAATCGTAATTAAATA	SisRNA296	5	-1	1	21	1515	1535	UGGUUACUUAUGAUUCGUAUA	Cleavage	| Bifunctional inhibitor/lipid-transfer protein/seed storage 2S albumin superfamily protein | Chr2:19682509-19686056 REVERSE LENGTH=3385 | 201606
AT3G55850	TCTGCGAATCGTAATTAAATA	SisRNA296	5	-1	1	21	1088	1108	UUUUUAGUUAUGAUUUACAGU	Cleavage	| Amidohydrolase family | Chr3:20721602-20725893 REVERSE LENGTH=2867 | 201606
AT4G23730	TCTGCGAATCGTAATTAAATA	SisRNA296	5	-1	1	21	167	187	UAUUAAAAUACCAUUUGCAGU	Translation	| Galactose mutarotase-like superfamily protein | Chr4:12362282-12365098 FORWARD LENGTH=2376 | 201606
AT1G10660	TCTGCGAATCGTAATTAAATA	SisRNA296	5	-1	1	21	216	236	AAAUUAAUUGCGAUUUGUGGC	Cleavage	| transmembrane protein | Chr1:3532229-3535136 FORWARD LENGTH=1848 | 201606
AT4G33240	TCTGCGAATCGTAATTAAATA	SisRNA296	5	-1	1	21	205	225	GAUUUAAUUAAGAUACGUGGA	Translation	| 1-phosphatidylinositol-3-phosphate 5-kinase FAB1A | Chr4:16029250-16038324 REVERSE LENGTH=6478 | 201606
AT1G28370	TCTGCGAATCGTAATTAAATA	SisRNA296	5	-1	1	21	615	635	GAUUUAAUUAUGAUUAUUAGA	Cleavage	| ERF domain protein 11 | Chr1:9955774-9956960 REVERSE LENGTH=1187 | 201606
AT1G10660	TCTGCGAATCGTAATTAAATA	SisRNA296	5	-1	1	21	216	236	AAAUUAAUUGCGAUUUGUGGC	Cleavage	| transmembrane protein | Chr1:3532229-3535136 FORWARD LENGTH=1774 | 201606
AT1G28370	TCTGCGAATCGTAATTAAATA	SisRNA296	5	-1	1	21	635	655	GAUUUAAUUAUGAUUAUUAGA	Cleavage	| ERF domain protein 11 | Chr1:9955816-9956980 REVERSE LENGTH=1165 | 201606
AT2G33210	TCTGCGAATCGTAATTAAATA	SisRNA296	5	-1	1	21	2005	2025	UCUUUAAUCAUGAUUGGUAGA	Cleavage	| heat shock protein 60-2 | Chr2:14074870-14078744 REVERSE LENGTH=2142 | 201606
AT2G48130	TCTGCGAATCGTAATTAAATA	SisRNA296	5	-1	1	21	1515	1535	UGGUUACUUAUGAUUCGUAUA	Cleavage	| Bifunctional inhibitor/lipid-transfer protein/seed storage 2S albumin superfamily protein | Chr2:19682509-19686056 REVERSE LENGTH=2982 | 201606
AT2G48130	TCTGCGAATCGTAATTAAATA	SisRNA296	5	-1	1	21	1456	1476	UGGUUACUUAUGAUUCGUAUA	Cleavage	| Bifunctional inhibitor/lipid-transfer protein/seed storage 2S albumin superfamily protein | Chr2:19682456-19685997 REVERSE LENGTH=2676 | 201606
AT2G48130	TCTGCGAATCGTAATTAAATA	SisRNA296	5	-1	1	21	1515	1535	UGGUUACUUAUGAUUCGUAUA	Cleavage	| Bifunctional inhibitor/lipid-transfer protein/seed storage 2S albumin superfamily protein | Chr2:19682509-19686056 REVERSE LENGTH=3074 | 201606
AT3G55850	TCTGCGAATCGTAATTAAATA	SisRNA296	5	-1	1	21	1088	1108	UUUUUAGUUAUGAUUUACAGU	Cleavage	| Amidohydrolase family | Chr3:20721602-20725893 REVERSE LENGTH=2789 | 201606
AT4G19180	TCTGCGAATCGTAATTAAATA	SisRNA296	5	-1	1	21	1535	1555	GAGUUGAUUGUGAUUUGCAGC	Cleavage	| GDA1/CD39 nucleoside phosphatase family protein | Chr4:10485325-10488057 REVERSE LENGTH=2605 | 201606
AT4G23730	TCTGCGAATCGTAATTAAATA	SisRNA296	5	-1	1	21	283	303	UAUUAAAAUACCAUUUGCAGU	Translation	| Galactose mutarotase-like superfamily protein | Chr4:12362166-12365203 FORWARD LENGTH=2121 | 201606
AT4G33240	TCTGCGAATCGTAATTAAATA	SisRNA296	5	-1	1	21	205	225	GAUUUAAUUAAGAUACGUGGA	Translation	| 1-phosphatidylinositol-3-phosphate 5-kinase FAB1A | Chr4:16029246-16038324 REVERSE LENGTH=6178 | 201606
AT4G33240	TCTGCGAATCGTAATTAAATA	SisRNA296	5	-1	1	21	79	99	GAUUUAAUUAAGAUACGUGGA	Translation	| 1-phosphatidylinositol-3-phosphate 5-kinase FAB1A | Chr4:16029223-16038198 REVERSE LENGTH=5955 | 201606
AT4G33240	TCTGCGAATCGTAATTAAATA	SisRNA296	5	-1	1	21	205	225	GAUUUAAUUAAGAUACGUGGA	Translation	| 1-phosphatidylinositol-3-phosphate 5-kinase FAB1A | Chr4:16029250-16038324 REVERSE LENGTH=6220 | 201606
AT5G09690	TCTGCGAATCGTAATTAAATA	SisRNA296	5	-1	1	21	993	1013	AGUUUAGUCACGGUUCGUGGA	Cleavage	| magnesium transporter 7 | Chr5:3000612-3003390 REVERSE LENGTH=1760 | 201606
AT5G09690	TCTGCGAATCGTAATTAAATA	SisRNA296	5	-1	1	21	929	949	AGUUUAGUCACGGUUCGUGGA	Cleavage	| magnesium transporter 7 | Chr5:3000723-3003539 REVERSE LENGTH=1899 | 201606
AT5G09690	TCTGCGAATCGTAATTAAATA	SisRNA296	5	-1	1	21	929	949	AGUUUAGUCACGGUUCGUGGA	Cleavage	| magnesium transporter 7 | Chr5:3000723-3003539 REVERSE LENGTH=1762 | 201606
AT5G09690	TCTGCGAATCGTAATTAAATA	SisRNA296	5	-1	1	21	929	949	AGUUUAGUCACGGUUCGUGGA	Cleavage	| magnesium transporter 7 | Chr5:3000723-3003539 REVERSE LENGTH=1673 | 201606
AT5G09690	TCTGCGAATCGTAATTAAATA	SisRNA296	5	-1	1	21	929	949	AGUUUAGUCACGGUUCGUGGA	Cleavage	| magnesium transporter 7 | Chr5:3000723-3003539 REVERSE LENGTH=1563 | 201606
AT5G09690	TCTGCGAATCGTAATTAAATA	SisRNA296	5	-1	1	21	908	928	AGUUUAGUCACGGUUCGUGGA	Cleavage	| magnesium transporter 7 | Chr5:3001560-3003518 REVERSE LENGTH=1126 | 201606
AT5G09690	TCTGCGAATCGTAATTAAATA	SisRNA296	5	-1	1	21	929	949	AGUUUAGUCACGGUUCGUGGA	Cleavage	| magnesium transporter 7 | Chr5:3000723-3003539 REVERSE LENGTH=1585 | 201606
AT5G09690	TCTGCGAATCGTAATTAAATA	SisRNA296	5	-1	1	21	910	930	AGUUUAGUCACGGUUCGUGGA	Cleavage	| magnesium transporter 7 | Chr5:3000709-3003307 REVERSE LENGTH=1558 | 201606
AT5G09690	TCTGCGAATCGTAATTAAATA	SisRNA296	5	-1	1	21	865	885	AGUUUAGUCACGGUUCGUGGA	Cleavage	| magnesium transporter 7 | Chr5:3000990-3003262 REVERSE LENGTH=1209 | 201606
AT5G09690	TCTGCGAATCGTAATTAAATA	SisRNA296	5	-1	1	21	993	1013	AGUUUAGUCACGGUUCGUGGA	Cleavage	| magnesium transporter 7 | Chr5:3000612-3003390 REVERSE LENGTH=1986 | 201606
AT5G09690	TCTGCGAATCGTAATTAAATA	SisRNA296	5	-1	1	21	922	942	AGUUUAGUCACGGUUCGUGGA	Cleavage	| magnesium transporter 7 | Chr5:3000612-3003532 REVERSE LENGTH=1915 | 201606
AT5G09690	TCTGCGAATCGTAATTAAATA	SisRNA296	5	-1	1	21	993	1013	AGUUUAGUCACGGUUCGUGGA	Cleavage	| magnesium transporter 7 | Chr5:3000612-3003390 REVERSE LENGTH=1849 | 201606
AT5G09690	TCTGCGAATCGTAATTAAATA	SisRNA296	5	-1	1	21	922	942	AGUUUAGUCACGGUUCGUGGA	Cleavage	| magnesium transporter 7 | Chr5:3000612-3003532 REVERSE LENGTH=1778 | 201606
AT5G09690	TCTGCGAATCGTAATTAAATA	SisRNA296	5	-1	1	21	957	977	AGUUUAGUCACGGUUCGUGGA	Cleavage	| magnesium transporter 7 | Chr5:3000612-3003354 REVERSE LENGTH=1684 | 201606
AT5G58140	TCTGCGAATCGTAATTAAATA	SisRNA296	5	-1	1	21	182	202	UGUCUGGUUUUGAUUUGCAGA	Cleavage	| phototropin 2 | Chr5:23524522-23533111 FORWARD LENGTH=6110 | 201606
AT5G58140	TCTGCGAATCGTAATTAAATA	SisRNA296	5	-1	1	21	574	594	UGUCUGGUUUUGAUUUGCAGA	Cleavage	| phototropin 2 | Chr5:23524130-23529993 FORWARD LENGTH=3389 | 201606
AT5G63990	TCTGCGAATCGTAATTAAATA	SisRNA296	5	-1	1	21	420	442	UGUUGCUGAUUAUGGUUCGCAGG	Cleavage	| Inositol monophosphatase family protein | Chr5:25613096-25615901 FORWARD LENGTH=1530 | 201606
AT5G63990	TCTGCGAATCGTAATTAAATA	SisRNA296	5	-1	1	21	258	280	UGUUGCUGAUUAUGGUUCGCAGG	Cleavage	| Inositol monophosphatase family protein | Chr5:25613258-25615797 FORWARD LENGTH=1353 | 201606
AT4G17550	TCTGCGAATCGTAATTAAATA	SisRNA296	5	-1	1	21	1905	1926	UAUAUAAUUAUGAGUUUGCAGA	Cleavage	| Major facilitator superfamily protein | Chr4:9777648-9779939 REVERSE LENGTH=2126 | 201606
AT4G10090	TGATGCTCAGAACGGCGGCTC	SisRNA376	3.5	-1	1	21	929	949	UAGACACCGUUCUGAGCAUUA	Cleavage	| elongator protein 6 | Chr4:6305320-6307552 FORWARD LENGTH=1190 | 201606
AT1G03430	TGATGCTCAGAACGGCGGCTC	SisRNA376	3.5	-1	1	21	1193	1213	GAGCCUUUGUUCUGACCAUCA	Cleavage	| histidine-containing phosphotransfer factor 5 | Chr1:847793-849621 FORWARD LENGTH=1334 | 201606
AT1G03430	TGATGCTCAGAACGGCGGCTC	SisRNA376	3.5	-1	1	21	1085	1105	GAGCCUUUGUUCUGACCAUCA	Cleavage	| histidine-containing phosphotransfer factor 5 | Chr1:847793-849621 FORWARD LENGTH=1226 | 201606
AT1G61990	TGATGCTCAGAACGGCGGCTC	SisRNA376	4.5	-1	1	21	407	427	GAGCUGCUGAUGUGAGCAUUA	Translation	| Mitochondrial transcription termination factor family protein | Chr1:22911159-22913122 FORWARD LENGTH=1964 | 201606
AT3G12760	TGATGCTCAGAACGGCGGCTC	SisRNA376	4.5	-1	1	21	2670	2690	GGCUCACCGUUCUGAGCAUAA	Cleavage	| defective in cullin neddylation protein | Chr3:4054724-4058840 FORWARD LENGTH=3006 | 201606
AT2G30550	TGATGCTCAGAACGGCGGCTC	SisRNA376	4.5	-1	1	21	1866	1886	GCGUCUCCGUUUUGAGGAUCA	Cleavage	| alpha/beta-Hydrolases superfamily protein | Chr2:13014530-13017329 FORWARD LENGTH=2268 | 201606
AT1G61990	TGATGCTCAGAACGGCGGCTC	SisRNA376	4.5	-1	1	21	318	338	GAGCUGCUGAUGUGAGCAUUA	Translation	| Mitochondrial transcription termination factor family protein | Chr1:22911159-22913122 FORWARD LENGTH=1875 | 201606
AT4G12500	TGATGCTCAGAACGGCGGCTC	SisRNA376	5	-1	1	21	487	507	GGGCUAACGUUCUUGGCAUCA	Cleavage	| Bifunctional inhibitor/lipid-transfer protein/seed storage 2S albumin superfamily protein | Chr4:7413990-7414955 REVERSE LENGTH=966 | 201606
AT4G30010	TGATGCTCAGAACGGCGGCTC	SisRNA376	5	-1	1	21	500	520	GCGUCGCCAUCUUGAGCAUCA	Translation	| ATP-dependent RNA helicase | Chr4:14672669-14674225 FORWARD LENGTH=915 | 201606
AT1G72310	TGATGCTCAGAACGGCGGCTC	SisRNA376	5	-1	1	21	1257	1277	AAGCUGUUGUUCUGGAUAUCA	Cleavage	| RING/U-box superfamily protein | Chr1:27225665-27227545 FORWARD LENGTH=1649 | 201606
AT2G36850	TGATGCTCAGAACGGCGGCTC	SisRNA376	5	-1	1	21	3680	3700	GAGCUUCGGUUUUGGGUAUCU	Cleavage	| glucan synthase-like 8 | Chr2:15454671-15469964 REVERSE LENGTH=6277 | 201606
AT4G01840	TGATGCTCAGAACGGCGGCTC	SisRNA376	5	-1	1	21	984	1004	GCGUCGUCGUUUUGUGUAUCG	Cleavage	| Ca2+ activated outward rectifying K+ channel 5 | Chr4:793177-795237 FORWARD LENGTH=1757 | 201606
AT1G53120	TGATGCTCAGAACGGCGGCTC	SisRNA376	5	-1	1	21	493	513	UAGUUGCUGCUUUGAGUAUCA	Cleavage	| RNA-binding S4 domain-containing protein | Chr1:19792751-19794778 FORWARD LENGTH=1183 | 201606
AT3G57030	TGATGCTCAGAACGGCGGCTC	SisRNA376	5	-1	1	21	1081	1101	UAGCUGCUGUUUUGAACGUCG	Cleavage	| Calcium-dependent phosphotriesterase superfamily protein | Chr3:21101454-21103719 REVERSE LENGTH=1839 | 201606
AT1G54010	TGATGCTCAGAACGGCGGCTC	SisRNA376	5	-1	1	21	1254	1274	GAGCCGCGGUUACGAGUAUUA	Translation	| GDSL-like Lipase/Acylhydrolase superfamily protein | Chr1:20158589-20160864 REVERSE LENGTH=1543 | 201606
AT2G18460	TGATGCTCAGAACGGCGGCTC	SisRNA376	5	-1	1	21	445	465	GAGCUUCAGUUCUCAGUAUCG	Cleavage	| like COV 3 | Chr2:8001234-8002998 FORWARD LENGTH=984 | 201606
AT1G05960	TGATGCTCAGAACGGCGGCTC	SisRNA376	5	-1	1	21	2823	2843	CAGUAGAUGUUCUGAGUGUCA	Cleavage	| ARM repeat superfamily protein | Chr1:1807960-1815568 REVERSE LENGTH=3738 | 201606
AT4G12490	TGATGCTCAGAACGGCGGCTC	SisRNA376	5	-1	1	21	477	497	GGGCUAACGUUCUUGGCAUCA	Cleavage	| Bifunctional inhibitor/lipid-transfer protein/seed storage 2S albumin superfamily protein | Chr4:7409621-7410406 REVERSE LENGTH=786 | 201606
AT1G05960	TGATGCTCAGAACGGCGGCTC	SisRNA376	5	-1	1	21	2755	2775	CAGUAGAUGUUCUGAGUGUCA	Cleavage	| ARM repeat superfamily protein | Chr1:1807964-1815351 REVERSE LENGTH=3666 | 201606
AT3G57780	TGATGCTCAGAACGGCGGCTC	SisRNA376	5	-1	1	21	116	136	GACUUGCCGUUUUUAGUAUUA	Cleavage	| nucleolar-like protein | Chr3:21399516-21402715 REVERSE LENGTH=2474 | 201606
AT1G05960	TGATGCTCAGAACGGCGGCTC	SisRNA376	5	-1	1	21	2783	2803	CAGUAGAUGUUCUGAGUGUCA	Cleavage	| ARM repeat superfamily protein | Chr1:1807973-1815465 REVERSE LENGTH=3685 | 201606
AT1G05960	TGATGCTCAGAACGGCGGCTC	SisRNA376	5	-1	1	21	2672	2692	CAGUAGAUGUUCUGAGUGUCA	Cleavage	| ARM repeat superfamily protein | Chr1:1807964-1815351 REVERSE LENGTH=3583 | 201606
AT1G53120	TGATGCTCAGAACGGCGGCTC	SisRNA376	5	-1	1	21	487	507	UAGUUGCUGCUUUGAGUAUCA	Cleavage	| RNA-binding S4 domain-containing protein | Chr1:19792757-19794778 FORWARD LENGTH=1174 | 201606
AT1G61200	TGATGCTCAGAACGGCGGCTC	SisRNA376	5	-1	1	21	498	518	ACGACGUCGUUUUGAGUAUUA	Cleavage	| homeobox-leucine zipper protein-like protein | Chr1:22562811-22563577 REVERSE LENGTH=595 | 201606
AT3G13220	TGATGCTCAGAACGGCGGCTC	SisRNA376	5	-1	1	21	1700	1720	GAGCUUCAGUAUUGAGCAUUA	Translation	| ABC-2 type transporter family protein | Chr3:4247675-4250703 REVERSE LENGTH=2351 | 201606
AT5G62065	TGATGCTCAGAACGGCGGCTC	SisRNA376	5	-1	1	21	305	325	GCGGCGUCGUUUUGGGCUUCA	Cleavage	| Bifunctional inhibitor/lipid-transfer protein/seed storage 2S albumin superfamily protein | Chr5:24929207-24929778 FORWARD LENGTH=494 | 201606
AT3G23860	TGATGCTCAGAACGGCGGCTC	SisRNA376	4	-1	1	21	62	83	GAGCCAUCCGUUUUGAGUAUCA	Cleavage	| GTP-binding protein-like protein | Chr3:8616804-8617645 REVERSE LENGTH=842 | 201606
AT3G23860	TGATGCTCAGAACGGCGGCTC	SisRNA376	4	-1	1	21	157	178	GAGCCAUCCGUUUUGAGUAUCA	Cleavage	| GTP-binding protein-like protein | Chr3:8616890-8617740 REVERSE LENGTH=851 | 201606
AT3G23860	TGATGCTCAGAACGGCGGCTC	SisRNA376	4	-1	1	21	176	197	GAGCCAUCCGUUUUGAGUAUCA	Cleavage	| GTP-binding protein-like protein | Chr3:8616953-8619285 REVERSE LENGTH=807 | 201606
